# Supplementary material for: A pyrolysis-free Ni/Fe bimetallic electrocatalyst for overall water splitting
Source: Nat Commun. 2023 Mar 31;14:1792. doi: 10.1038/s41467-023-37530-9 (PMC10063682; doi:10.1038/s41467-023-37530-9)
Supplement: Supplementary file 3 — Source Data [file 41467_2023_37530_MOESM3_ESM.xlsx]

## Sheet: Figure 1b
Figure 1b	Solid-state CP-MAS 13C-NMR spectra of CPF-Fe and CPF-Fe/Ni
	CPF-Fe				CPF-Fe/Ni
-37.8273	18.8911			-128.904	198.803
-37.7551	19.011			-128.414	198.687
-37.6829	18.5812			-127.924	199.599
-37.6107	17.5571			-127.433	200.377
-37.5385	16.3			-126.943	201.17
-37.4662	15.1056			-126.453	201.644
-37.394	14.1128			-125.963	200.457
-37.3218	13.2663			-125.473	200.519
-37.2496	12.2423			-124.982	200.968
-37.1774	10.748			-124.492	202.036
-37.1052	8.88778			-124.002	201.137
-37.0329	7.10493			-123.512	201.089
-36.9607	5.94689			-123.022	203.921
-36.8885	5.81742			-122.531	202.021
-36.8163	6.66969			-122.041	202.105
-36.7441	7.96564			-121.551	205.063
-36.6719	9.03351			-121.061	205.716
-36.5997	9.46227			-120.57	204.472
-36.5274	9.23876			-120.08	199.791
-36.4552	8.62689			-119.59	196.878
-36.383	7.94796			-119.1	195.524
-36.3108	7.41627			-118.61	196.155
-36.2386	7.12591			-118.119	197.343
-36.1664	7.14867			-117.629	195.912
-36.0941	7.49671			-117.139	197.686
-36.0219	7.99382			-116.649	198.869
-35.9497	8.41667			-116.159	198.928
-35.8775	8.71471			-115.668	200.901
-35.8053	8.89916			-115.178	202.13
-35.7331	8.8376			-114.688	203.141
-35.6608	8.29622			-114.198	203.322
-35.5886	7.22587			-113.708	203.026
-35.5164	6.00431			-113.217	201.756
-35.4442	5.18044			-112.727	200.469
-35.372	4.98089			-112.237	198.464
-35.2998	5.29453			-111.747	194.873
-35.2275	5.94053			-111.256	193.951
-35.1553	6.75324			-110.766	194.703
-35.0831	7.54698			-110.276	196.633
-35.0109	8.02942			-109.786	198.785
-34.9387	7.97489			-109.296	199.921
-34.8665	7.62156			-108.805	202.196
-34.7942	7.39			-108.315	202.45
-34.722	7.31431			-107.825	198.567
-34.6498	7.36236			-107.335	195.675
-34.5776	7.75276			-106.845	197.504
-34.5054	8.42498			-106.354	200.989
-34.4332	8.89044			-105.864	203.553
-34.3609	8.82098			-105.374	202.335
-34.2887	8.34822			-104.884	198.968
-34.2165	7.8116			-104.394	197.951
-34.1443	7.29676			-103.903	196.678
-34.0721	6.52964			-103.413	198.969
-33.9999	5.38902			-102.923	202.531
-33.9276	4.14374			-102.433	201.974
-33.8554	3.07444			-101.942	202.124
-33.7832	2.39195			-101.452	200.701
-33.711	2.44102			-100.962	200.024
-33.6388	3.50631			-100.472	200.605
-33.5666	5.47236			-99.9816	198.771
-33.4943	7.81924			-99.4914	199.887
-33.4221	9.95093			-99.0012	203.054
-33.3499	11.5778			-98.511	205.742
-33.2777	12.7964			-98.0208	206.41
-33.2055	13.8024			-97.5306	203.671
-33.1333	14.5504			-97.0404	199.457
-33.061	14.8934			-96.5502	196.686
-32.9888	15.1595			-96.06	197.093
-32.9166	15.9652			-95.5697	196.661
-32.8444	17.2491			-95.0795	198.404
-32.7722	18.3577			-94.5893	202.126
-32.7	18.9751			-94.0991	201.674
-32.6277	19.0515			-93.6089	201.587
-32.5555	18.3707			-93.1187	200.748
-32.4833	16.9196			-92.6285	198.862
-32.4111	15.12			-92.1383	200.419
-32.3389	13.4884			-91.6481	201.445
-32.2667	12.3852			-91.1579	200.348
-32.1944	11.9636			-90.6676	197.934
-32.1222	12.3001			-90.1774	196.383
-32.05	13.4287			-89.6872	198.393
-31.9778	15.0092			-89.197	199.959
-31.9056	16.4144			-88.7068	199.112
-31.8334	17.3058			-88.2166	199.755
-31.7611	17.6127			-87.7264	201.313
-31.6889	17.2472			-87.2362	200.958
-31.6167	16.3145			-86.746	200.898
-31.5445	15.0862			-86.2558	201.172
-31.4723	13.6272			-85.7655	201.175
-31.4001	11.9631			-85.2753	201.119
-31.3278	10.4678			-84.7851	200.027
-31.2556	9.68676			-84.2949	201.027
-31.1834	9.81098			-83.8047	202.624
-31.1112	10.3621			-83.3145	202.985
-31.039	10.4896			-82.8243	204.893
-30.9668	9.76853			-82.3341	205.269
-30.8945	8.53769			-81.8439	202.469
-30.8223	7.36853			-81.3537	199.826
-30.7501	6.61302			-80.8634	200.266
-30.6779	6.49089			-80.3732	201.563
-30.6057	7.08489			-79.883	201.65
-30.5335	8.22093			-79.3928	203.533
-30.4612	9.68027			-78.9026	203.677
-30.389	11.3359			-78.4124	200.725
-30.3168	12.9059			-77.9222	199.263
-30.2446	13.9196			-77.432	198.138
-30.1724	14.0416			-76.9418	197.104
-30.1002	13.2594			-76.4515	198.21
-30.0279	11.8806			-75.9613	200.563
-29.9557	10.409			-75.4711	202.244
-29.8835	9.23173			-74.9809	203.634
-29.8113	8.52436			-74.4907	205.923
-29.7391	8.55129			-74.0005	207.067
-29.6669	9.62284			-73.5103	204.564
-29.5946	11.5056			-73.0201	201.755
-29.5224	13.3429			-72.5299	201.133
-29.4502	14.4247			-72.0397	199.452
-29.378	14.6744			-71.5494	198.751
-29.3058	14.3625			-71.0592	201.239
-29.2336	13.7889			-70.569	206.02
-29.1613	13.1892			-70.0788	209.782
-29.0891	12.5587			-69.5886	207.593
-29.0169	11.6508			-69.0984	207.418
-28.9447	10.3741			-68.6082	211.684
-28.8725	9.10493			-68.118	213.265
-28.8003	8.41227			-67.6278	213.024
-28.728	8.42653			-67.1376	210.319
-28.6558	8.68529			-66.6473	207.804
-28.5836	8.74382			-66.1571	209.074
-28.5114	8.69276			-65.6669	210.08
-28.4392	8.88409			-65.1767	208.224
-28.367	9.33649			-64.6865	206.88
-28.2947	9.66564			-64.1963	207.283
-28.2225	9.65942			-63.7061	205.955
-28.1503	9.62222			-63.2159	204.827
-28.0781	9.90076			-62.7257	203.023
-28.0059	10.474			-62.2354	200.392
-27.9337	11.2522			-61.7452	200.609
-27.8614	12.2599			-61.255	200.6
-27.7892	13.371			-60.7648	201.071
-27.717	14.2441			-60.2746	202.201
-27.6448	14.5494			-59.7844	203.032
-27.5726	14.2118			-59.2942	204.939
-27.5004	13.4896			-58.804	205.857
-27.4281	12.7256			-58.3138	204.756
-27.3559	12.1068			-57.8236	202.773
-27.2837	11.6517			-57.3333	204.285
-27.2115	11.1498			-56.8431	205.319
-27.1393	10.3161			-56.3529	200.765
-27.0671	9.27164			-55.8627	198.639
-26.9948	8.51133			-55.3725	200.675
-26.9226	8.29578			-54.8823	201.227
-26.8504	8.40738			-54.3921	199.991
-26.7782	8.47129			-53.9019	200.522
-26.706	8.27849			-53.4117	202.967
-26.6338	7.77378			-52.9215	203.548
-26.5615	7.02649			-52.4312	200.374
-26.4893	6.4768			-51.941	197.237
-26.4171	6.76298			-51.4508	198.613
-26.3449	7.93898			-50.9606	201.202
-26.2727	9.43267			-50.4704	202.305
-26.2005	10.868			-49.9802	201.015
-26.1282	12.2534			-49.49	199.544
-26.056	13.5687			-48.9998	201.245
-25.9838	14.7346			-48.5096	201.903
-25.9116	15.7163			-48.0193	201.334
-25.8394	16.4			-47.5291	199.312
-25.7672	16.5444			-47.0389	197.453
-25.6949	15.9799			-46.5487	200.349
-25.6227	14.9564			-46.0585	202.472
-25.5505	14.1054			-45.5683	201.097
-25.4783	13.7115			-45.0781	199.939
-25.4061	13.285			-44.5879	201.181
-25.3339	12.1427			-44.0977	201.497
-25.2616	10.1374			-43.6075	200.611
-25.1894	7.7968			-43.1172	201.285
-25.1172	5.94796			-42.627	200.279
-25.045	5.08369			-42.1368	202.31
-24.9728	5.1496			-41.6466	206.297
-24.9006	5.99302			-41.1564	206.221
-24.8284	7.54582			-40.6662	207.597
-24.7561	9.5168			-40.176	207.449
-24.6839	11.3879			-39.6858	204.103
-24.6117	12.6849			-39.1956	203.321
-24.5395	13.2209			-38.7054	203.42
-24.4673	13.3995			-38.2151	203.578
-24.3951	14.0012			-37.7249	204.198
-24.3228	15.3841			-37.2347	203.081
-24.2506	17.2845			-36.7445	200.966
-24.1784	19.2516			-36.2543	199.271
-24.1062	20.8451			-35.7641	197.777
-24.034	21.819			-35.2739	197.715
-23.9618	22.2589			-34.7837	198.655
-23.8895	22.2342			-34.2935	199.438
-23.8173	21.7579			-33.8033	199.244
-23.7451	21.221			-33.313	196.716
-23.6729	21.1273			-32.8228	196.757
-23.6007	21.4262			-32.3326	202.338
-23.5285	21.6742			-31.8424	206.393
-23.4562	21.7103			-31.3522	205.198
-23.384	21.7728			-30.862	203.127
-23.3118	21.9176			-30.3718	201.364
-23.2396	21.7413			-29.8816	199.025
-23.1674	21.0033			-29.3914	198.656
-23.0952	19.9668			-28.9011	198.633
-23.0229	18.884			-28.4109	196.694
-22.9507	17.8465			-27.9207	196.364
-22.8785	16.9822			-27.4305	198.526
-22.8063	16.1932			-26.9403	200.032
-22.7341	15.2216			-26.4501	201.256
-22.6619	14.1702			-25.9599	202.684
-22.5896	13.3835			-25.4697	202.615
-22.5174	13.028			-24.9795	201.316
-22.4452	13.0669			-24.4893	198.941
-22.373	13.3223			-23.999	198.678
-22.3008	13.5668			-23.5088	198.565
-22.2286	13.6549			-23.0186	194.501
-22.1563	13.5326			-22.5284	194.44
-22.0841	13.2686			-22.0382	197.023
-22.0119	12.9845			-21.548	196.676
-21.9397	12.7707			-21.0578	197.458
-21.8675	12.8621			-20.5676	199.938
-21.7953	13.4162			-20.0774	203.934
-21.723	14.0381			-19.5872	204.17
-21.6508	14.2426			-19.0969	198.111
-21.5786	14.0653			-18.6067	195.35
-21.5064	13.6323			-18.1165	197.572
-21.4342	12.8354			-17.6263	199.509
-21.362	11.7496			-17.1361	201.544
-21.2897	10.7412			-16.6459	203.08
-21.2175	10.0419			-16.1557	203.279
-21.1453	9.45649			-15.6655	204.659
-21.0731	8.61929			-15.1753	205.91
-21.0009	7.55316			-14.685	206.345
-20.9287	6.65467			-14.1948	204.267
-20.8564	6.14884			-13.7046	200.169
-20.7842	6.0052			-13.2144	201.109
-20.712	6.18587			-12.7242	203.635
-20.6398	6.62093			-12.234	205.496
-20.5676	7.17342			-11.7438	206.632
-20.4954	7.73951			-11.2536	202.799
-20.4231	8.30764			-10.7634	199.188
-20.3509	8.932			-10.2732	197.095
-20.2787	9.57898			-9.78295	195.352
-20.2065	10.141			-9.29274	192.513
-20.1343	10.6526			-8.80253	189.228
-20.0621	11.1185			-8.31231	194.248
-19.9898	11.3089			-7.8221	200.405
-19.9176	11.1519			-7.33189	198.988
-19.8454	10.8715			-6.84168	197.123
-19.7732	10.5151			-6.35147	199.164
-19.701	9.92249			-5.86126	202.345
-19.6288	9.11004			-5.37105	202.662
-19.5565	8.25853			-4.88084	201.043
-19.4843	7.54284			-4.39063	198.969
-19.4121	7.09498			-3.90042	198.217
-19.3399	6.90453			-3.41021	200.632
-19.2677	6.85858			-2.92	201.676
-19.1955	6.94618			-2.42979	200.832
-19.1232	7.19796			-1.93958	200.614
-19.051	7.51387			-1.44937	200.473
-18.9788	7.80013			-0.95916	201.531
-18.9066	8.11982			-0.46895	201.694
-18.8344	8.51524			0.02126	200.522
-18.7622	8.92053			0.51147	201.238
-18.6899	9.42164			1.00168	202.886
-18.6177	10.2247			1.49189	204.593
-18.5455	11.181			1.9821	202.421
-18.4733	11.8448			2.47231	198.358
-18.4011	12.087			2.96252	198.733
-18.3289	12.0304			3.45273	198.014
-18.2566	11.5004			3.94294	198.727
-18.1844	10.2562			4.43315	202.236
-18.1122	8.55991			4.92336	202.388
-18.04	6.99316			5.41357	204.233
-17.9678	5.92191			5.90378	207.039
-17.8956	5.35476			6.39399	208.296
-17.8233	5.18538			6.8842	209.153
-17.7511	5.46809			7.37442	209.804
-17.6789	6.27729			7.86463	211.499
-17.6067	7.35538			8.35484	211.967
-17.5345	8.2448			8.84505	212.06
-17.4623	8.66013			9.33526	211.189
-17.39	8.61756			9.82547	211.066
-17.3178	8.54013			10.3157	213.036
-17.2456	9.10716			10.8059	215.184
-17.1734	10.6179			11.2961	218.357
-17.1012	12.6648			11.7863	216.899
-17.029	14.4828			12.2765	216.326
-16.9567	15.4923			12.7667	219.155
-16.8845	15.6803			13.2569	217.69
-16.8123	15.4008			13.7471	217.507
-16.7401	14.7705			14.2374	217.2
-16.6679	13.6745			14.7276	218.326
-16.5957	12.2937			15.2178	223.965
-16.5234	11.1688			15.708	226.244
-16.4512	10.7912			16.1982	226.739
-16.379	11.1742			16.6884	227.911
-16.3068	11.7491			17.1786	229.833
-16.2346	11.8839			17.6688	232.454
-16.1624	11.4525			18.159	235.489
-16.0901	10.7338			18.6493	237.433
-16.0179	10.08			19.1395	235.256
-15.9457	9.80778			19.6297	233.362
-15.8735	10.0755			20.1199	234.012
-15.8013	10.7962			20.6101	236.709
-15.7291	11.7718			21.1003	238.642
-15.6568	12.7896			21.5905	239.308
-15.5846	13.5534			22.0807	242.839
-15.5124	13.7912			22.5709	244.844
-15.4402	13.5348			23.0611	245.908
-15.368	13.012			23.5514	248.798
-15.2958	12.2772			24.0416	253.784
-15.2235	11.2669			24.5318	260.652
-15.1513	10.0452			25.022	260.088
-15.0791	8.79436			25.5122	255.36
-15.0069	7.83609			26.0024	253.857
-14.9347	7.5432			26.4926	252.434
-14.8625	7.9644			26.9828	251.16
-14.7902	8.81422			27.473	247.337
-14.718	9.78729			27.9632	243.372
-14.6458	10.6269			28.4535	245.429
-14.5736	11.2081			28.9437	250.173
-14.5014	11.6673			29.4339	254.423
-14.4292	12.2725			29.9241	257.528
-14.3569	13.2878			30.4143	259.677
-14.2847	14.8059			30.9045	260.168
-14.2125	16.5497			31.3947	261.41
-14.1403	18.1327			31.8849	267.107
-14.0681	19.3405			32.3751	269.939
-13.9959	19.9542			32.8654	268.829
-13.9236	19.7863			33.3556	270.705
-13.8514	18.9407			33.8458	271.611
-13.7792	17.728			34.336	269.856
-13.707	16.5443			34.8262	269.166
-13.6348	15.7629			35.3164	269.647
-13.5626	15.3753			35.8066	270.781
-13.4903	14.8902			36.2968	271.568
-13.4181	13.7889			36.787	271.657
-13.3459	12.0486			37.2772	269.591
-13.2737	10.2079			37.7675	266.687
-13.2015	8.84556			38.2577	266.818
-13.1293	8.09987			38.7479	266.88
-13.0571	7.76142			39.2381	267.714
-12.9848	7.50156			39.7283	270.88
-12.9126	6.97173			40.2185	268.19
-12.8404	6.03209			40.7087	262.6
-12.7682	4.9468			41.1989	262.762
-12.696	4.19503			41.6891	265.253
-12.6238	3.93205			42.1793	265.989
-12.5515	3.81513			42.6696	266.384
-12.4793	3.71485			43.1598	269.139
-12.4071	4.06188			43.65	268.834
-12.3349	4.99689			44.1402	264.187
-12.2627	6.03587			44.6304	264.229
-12.1905	6.81667			45.1206	264.979
-12.1182	7.27089			45.6108	262.52
-12.046	7.29516			46.101	259.039
-11.9738	6.90413			46.5912	253.908
-11.9016	6.29476			47.0815	249.228
-11.8294	5.58382			47.5717	242.049
-11.7572	4.77822			48.0619	235.512
-11.6849	3.9942			48.5521	235.331
-11.6127	3.63956			49.0423	237.837
-11.5405	4.05374			49.5325	239.313
-11.4683	4.86773			50.0227	237.945
-11.3961	5.41027			50.5129	238.113
-11.3239	5.61044			51.0031	238.805
-11.2516	5.7276			51.4933	236.853
-11.1794	5.79107			51.9836	234.64
-11.1072	5.8912			52.4738	233.224
-11.035	6.29298			52.964	234.429
-10.9628	7.0564			53.4542	231.001
-10.8906	7.96218			53.9444	225.409
-10.8183	8.66427			54.4346	226.952
-10.7461	8.87049			54.9248	229.601
-10.6739	8.55858			55.415	232.16
-10.6017	7.91578			55.9052	233.475
-10.5295	7.17404			56.3954	231.851
-10.4573	6.6696			56.8857	231.064
-10.385	6.81867			57.3759	232.981
-10.3128	7.84236			57.8661	236.391
-10.2406	9.51773			58.3563	235.897
-10.1684	11.2525			58.8465	234.369
-10.0962	12.6005			59.3367	234.41
-10.024	13.6924			59.8269	234.224
-9.95174	14.9247			60.3171	234.873
-9.87952	16.3584			60.8073	234.519
-9.8073	17.6971			61.2975	234.01
-9.73509	18.6856			61.7878	233.575
-9.66287	19.2817			62.278	232.093
-9.59065	19.5542			62.7682	230.368
-9.51844	19.5407			63.2584	230.128
-9.44622	19.1283			63.7486	231.059
-9.37401	18.1836			64.2388	231.327
-9.30179	16.8998			64.729	234.446
-9.22957	15.6752			65.2192	238.754
-9.15736	14.5802			65.7094	240.528
-9.08514	13.4308			66.1997	240.544
-9.01292	12.282			66.6899	240.099
-8.94071	11.3157			67.1801	239.933
-8.86849	10.5209			67.6703	239.431
-8.79627	9.9148			68.1605	240.721
-8.72406	9.71529			68.6507	240.058
-8.65184	9.99747			69.1409	238.906
-8.57962	10.4488			69.6311	240.958
-8.50741	10.6928			70.1213	239.806
-8.43519	10.7768			70.6115	239.273
-8.36297	11.0936			71.1018	238.944
-8.29076	11.7789			71.592	236.656
-8.21854	12.5794			72.0822	236.143
-8.14632	13.38			72.5724	233.581
-8.07411	14.2644			73.0626	234.236
-8.00189	14.9591			73.5528	237.935
-7.92967	14.8801			74.043	235.044
-7.85746	13.8312			74.5332	229.014
-7.78524	12.1204			75.0234	226.379
-7.71302	10.1006			75.5136	225.902
-7.64081	8.15409			76.0039	223.15
-7.56859	6.91173			76.4941	220.567
-7.49637	6.87253			76.9843	219.628
-7.42416	7.93911			77.4745	216.906
-7.35194	9.6804			77.9647	213.913
-7.27972	11.7087			78.4549	212.672
-7.20751	13.5459			78.9451	213.967
-7.13529	14.7023			79.4353	216.18
-7.06308	15.204			79.9255	216.511
-6.99086	15.4938			80.4158	217.835
-6.91864	15.6992			80.906	220.963
-6.84643	15.5399			81.3962	220.382
-6.77421	14.801			81.8864	216.231
-6.70199	13.4494			82.3766	213.807
-6.62978	11.663			82.8668	214.555
-6.55756	9.94622			83.357	215.144
-6.48534	8.74449			83.8472	211.521
-6.41313	8.10827			84.3374	208.17
-6.34091	8.07742			84.8276	208.8
-6.26869	8.81818			85.3179	209.735
-6.19648	10.1392			85.8081	209.474
-6.12426	11.4613			86.2983	206.577
-6.05204	12.2593			86.7885	205.589
-5.97983	12.2409			87.2787	209.028
-5.90761	11.4803			87.7689	210.484
-5.83539	10.5375			88.2591	211.111
-5.76318	10.0622			88.7493	210.54
-5.69096	10.2508			89.2395	209.486
-5.61874	10.7625			89.7297	213.213
-5.54653	11.0182			90.22	214.86
-5.47431	10.7831			90.7102	212.66
-5.40209	10.5888			91.2004	210.658
-5.32988	11.1105			91.6906	207.987
-5.25766	12.1504			92.1808	208.094
-5.18544	12.9241			92.671	208.04
-5.11323	13.1592			93.1612	206.542
-5.04101	13.1837			93.6514	207.337
-4.96879	13.2732			94.1416	207.064
-4.89658	13.5343			94.6319	208.768
-4.82436	14.0801			95.1221	211.858
-4.75215	14.9312			95.6123	212.403
-4.67993	15.9308			96.1025	214.778
-4.60771	16.869			96.5927	216.8
-4.5355	17.6841			97.0829	217.118
-4.46328	18.4752			97.5731	217.647
-4.39106	19.1537			98.0633	217.643
-4.31885	19.3622			98.5535	217.149
-4.24663	19.0239			99.0437	214.928
-4.17441	18.5306			99.534	213.174
-4.1022	18.217			100.024	214.533
-4.02998	18.1074			100.514	216.891
-3.95776	18.0667			101.005	217.432
-3.88555	17.8829			101.495	218.14
-3.81333	17.4734			101.985	221.837
-3.74111	17.0348			102.475	226.115
-3.6689	16.7635			102.965	227.972
-3.59668	16.677			103.456	226.299
-3.52446	16.7492			103.946	225.42
-3.45225	16.8718			104.436	228.691
-3.38003	16.779			104.926	232.138
-3.30781	16.2248			105.416	231.676
-3.2356	15.188			105.907	229.074
-3.16338	13.9735			106.397	229.4
-3.09116	13.0038			106.887	231.249
-3.01895	12.2949			107.377	234.487
-2.94673	11.4939			107.868	238.672
-2.87451	10.5924			108.358	241.323
-2.8023	9.98564			108.848	246.221
-2.73008	9.75827			109.338	249.822
-2.65786	9.59324			109.828	251.385
-2.58565	9.36493			110.319	255.505
-2.51343	9.28964			110.809	260.735
-2.44122	9.5896			111.299	266.517
-2.369	10.3312			111.789	269.514
-2.29678	11.4379			112.279	272.133
-2.22457	12.6631			112.77	277.611
-2.15235	13.6651			113.26	283.707
-2.08013	14.2226			113.75	291.974
-2.00792	14.34			114.24	298.258
-1.9357	14.1492			114.73	301.729
-1.86348	13.8147			115.221	307.109
-1.79127	13.5312			115.711	311.911
-1.71905	13.4268			116.201	314.958
-1.64683	13.3961			116.691	317.107
-1.57462	13.2015			117.182	317.226
-1.5024	12.8204			117.672	316.906
-1.43018	12.5402			118.162	317.536
-1.35797	12.6516			118.652	316.653
-1.28575	13.168			119.142	315.113
-1.21353	13.8951			119.633	313.894
-1.14132	14.665			120.123	313.013
-1.0691	15.363			120.613	318.327
-0.99688	15.7861			121.103	322.205
-0.92467	15.7128			121.593	313.21
-0.85245	15.0975			122.084	308.534
-0.78023	14.0195			122.574	317.877
-0.70802	12.5857			123.064	325.143
-0.6358	11.0412			123.554	329.294
-0.56358	9.75653			124.044	334.892
-0.49137	9.00191			124.535	337.528
-0.41915	8.83676			125.025	339.996
-0.34693	9.1724			125.515	345.307
-0.27472	9.9236			126.005	354.392
-0.2025	11.092			126.496	363.303
-0.13029	12.5608			126.986	367.094
-0.05807	13.9485			127.476	372.063
0.01415	14.8899			127.966	379.838
0.08636	15.3074			128.456	388.975
0.15858	15.3709			128.947	402.073
0.2308	15.3665			129.437	415.372
0.30301	15.5105			129.927	425.891
0.37523	15.8658			130.417	431.549
0.44745	16.4636			130.907	432.087
0.51966	17.2599			131.398	434.796
0.59188	18.0269			131.888	438.005
0.6641	18.4812			132.378	438.224
0.73631	18.328			132.868	439.973
0.80853	17.3806			133.358	438.493
0.88075	15.9852			133.849	432.381
0.95296	14.8692			134.339	427.416
1.02518	14.4169			134.829	421.885
1.0974	14.5523			135.319	415.417
1.16961	14.9763			135.81	410.849
1.24183	15.1595			136.3	410.034
1.31405	14.671			136.79	410.441
1.38626	13.614			137.28	411.047
1.45848	12.4493			137.77	410.103
1.5307	11.7148			138.261	403.703
1.60291	11.852			138.751	401.457
1.67513	12.7854			139.241	403.165
1.74735	13.8389			139.731	401.388
1.81956	14.3643			140.221	401.421
1.89178	14.3191			140.712	400.991
1.964	14.2019			141.202	398.872
2.03621	14.5093			141.692	397.831
2.10843	15.3829			142.182	397.851
2.18065	16.8029			142.672	400.403
2.25286	18.6798			143.163	403.009
2.32508	20.6189			143.653	403.587
2.39729	22.0499			144.143	400.355
2.46951	22.5635			144.633	394.269
2.54173	21.9765			145.124	389.169
2.61394	20.5316			145.614	384.097
2.68616	19.0159			146.104	376.685
2.75838	18.1258			146.594	369.63
2.83059	17.8329			147.084	365.593
2.90281	17.6798			147.575	360.406
2.97503	17.4318			148.065	353.67
3.04724	17.1744			148.555	346.925
3.11946	16.9051			149.045	340.616
3.19168	16.4191			149.535	335.61
3.26389	15.7638			150.026	330.296
3.33611	15.3801			150.516	326.831
3.40833	15.5822			151.006	322.247
3.48054	16.3124			151.496	316.267
3.55276	17.38			151.986	312.889
3.62498	18.4996			152.477	307.691
3.69719	19.27			152.967	303.199
3.76941	19.5058			153.457	299.439
3.84163	19.5213			153.947	292.941
3.91384	19.9135			154.438	288.621
3.98606	21.0456			154.928	285.267
4.05828	22.7679			155.418	280.692
4.13049	24.5659			155.908	279.008
4.20271	25.8216			156.398	280.799
4.27493	26.1357			156.889	282.465
4.34714	25.78			157.379	283.863
4.41936	25.6458			157.869	285.225
4.49158	26.3625			158.359	286.599
4.56379	27.6196			158.849	291.329
4.63601	28.5814			159.34	296.79
4.70822	28.7204			159.83	298.367
4.78044	28.0057			160.32	297.231
4.85266	26.6256			160.81	296.642
4.92487	25.0114			161.3	297.865
4.99709	23.8523			161.791	299.893
5.06931	23.5302			162.281	303.572
5.14152	23.6965			162.771	307.879
5.21374	23.6904			163.261	312.086
5.28596	23.2216			163.752	321.827
5.35817	22.5735			164.242	337.615
5.43039	22.1428			164.732	351.706
5.50261	21.8563			165.222	365.755
5.57482	21.3798			165.712	384.879
5.64704	20.719			166.203	403.692
5.71926	20.1159			166.693	421.331
5.79147	19.6421			167.183	440.457
5.86369	19.1335			167.673	457.822
5.93591	18.2211			168.163	469.577
6.00812	16.6524			168.654	474.214
6.08034	14.7395			169.144	473.679
6.15256	13.0855			169.634	468.243
6.22477	12.0855			170.124	458.528
6.29699	11.8542			170.614	444.607
6.36921	12.097			171.105	425.964
6.44142	12.2618			171.595	408.191
6.51364	12.2597			172.085	391.91
6.58586	12.55			172.575	373.945
6.65807	13.4832			173.065	356.831
6.73029	15.0317			173.556	342.053
6.80251	16.8969			174.046	328.752
6.87472	18.7227			174.536	318.19
6.94694	20.4116			175.026	308.762
7.01915	22.0443			175.517	298.021
7.09137	23.5383			176.007	288.334
7.16359	24.641			176.497	278.032
7.2358	25.0698			176.987	268.975
7.30802	24.6639			177.477	265.704
7.38024	23.5416			177.968	263.898
7.45245	21.928			178.458	261.549
7.52467	20.0417			178.948	258.246
7.59689	18.3108			179.438	254.475
7.6691	17.1156			179.928	249.876
7.74132	16.2803			180.419	244.559
7.81354	15.426			180.909	242.492
7.88575	14.6037			181.399	239.343
7.95797	14.1349			181.889	236.496
8.03019	14.1646			182.379	237.719
8.1024	14.5759			182.87	237.963
8.17462	15.0531			183.36	237.595
8.24684	15.3158			183.85	236.289
8.31905	15.5107			184.34	234.885
8.39127	16.0316			184.831	232.856
8.46349	16.8011			185.321	227.899
8.5357	17.2344			185.811	225.911
8.60792	16.9818			186.301	225.262
8.68014	16.2787			186.791	224.244
8.75235	15.6694			187.282	226.066
8.82457	15.5652			187.772	225.455
8.89679	15.8992			188.262	225.286
8.969	16.3457			188.752	228.941
9.04122	16.8027			189.242	227.336
9.11344	17.2291			189.733	223.88
9.18565	17.4261			190.223	224.116
9.25787	17.4693			190.713	222.857
9.33009	17.767			191.203	221.198
9.4023	18.4923			191.693	218.847
9.47452	19.5684			192.184	217.795
9.54673	21.1338			192.674	220.343
9.61895	23.4456			193.164	219.396
9.69117	26.28			193.654	217.848
9.76338	28.8084			194.145	218.604
9.8356	30.2949			194.635	217.794
9.90782	30.6491			195.125	216.758
9.98003	30.1532			195.615	216.173
10.0523	29.1274			196.105	215.786
10.1245	27.972			196.596	215.412
10.1967	27.1302			197.086	217.646
10.2689	26.9699			197.576	221.132
10.3411	27.5869			198.066	220.716
10.4133	28.5104			198.556	218.764
10.4856	28.9686			199.047	217.798
10.5578	28.5453			199.537	217.321
10.63	27.2656			200.027	214.847
10.7022	25.387			200.517	214.192
10.7744	23.372			201.007	218.241
10.8466	21.6522			201.498	217.589
10.9188	20.3638			201.988	213.499
10.9911	19.4721			202.478	213.241
11.0633	18.9616			202.968	216.77
11.1355	18.8867			203.459	220.378
11.2077	19.3261			203.949	219.149
11.2799	20.1864			204.439	217.254
11.3521	21.0899			204.929	216.6
11.4244	21.6137			205.419	214.886
11.4966	21.7546			205.91	213.517
11.5688	22.045			206.4	212.458
11.641	22.8991			206.89	214.169
11.7132	24.0527			207.38	216.814
11.7854	25.0296			207.87	217.102
11.8577	25.7237			208.361	218.277
11.9299	26.2617			208.851	220.187
12.0021	26.8031			209.341	220.768
12.0743	27.44			209.831	220.228
12.1465	27.9922			210.321	219.893
12.2187	28.2244			210.812	220.411
12.291	28.2161			211.302	220.581
12.3632	28.1408			211.792	220.441
12.4354	28.0396			212.282	222.592
12.5076	28.0368			212.773	226.966
12.5798	28.3567			213.263	228.353
12.652	29.0893			213.753	227.085
12.7243	30.1277			214.243	223.851
12.7965	31.14			214.733	217.602
12.8687	31.6164			215.224	217.215
12.9409	31.1865			215.714	222.177
13.0131	29.8269			216.204	224.33
13.0853	27.7984			216.694	224.854
13.1576	25.6476			217.184	223.012
13.2298	24.1074			217.675	221.428
13.302	23.6374			218.165	222.427
13.3742	24.1363			218.655	222.221
13.4464	25.1376			219.145	222.242
13.5186	26.0086			219.635	222.997
13.5909	26.0851			220.126	223.987
13.6631	25.1167			220.616	223.594
13.7353	23.6488			221.106	221.45
13.8075	22.6314			221.596	222.895
13.8797	22.5518			222.087	225.466
13.9519	23.1352			222.577	226.287
14.0242	23.8729			223.067	226.913
14.0964	24.5221			223.557	225.117
14.1686	25.1271			224.047	223.101
14.2408	25.9686			224.538	224.829
14.313	27.408			225.028	227.796
14.3852	29.4191			225.518	227.355
14.4575	31.4331			226.008	225.254
14.5297	32.8045			226.498	225.617
14.6019	33.2888			226.989	227.591
14.6741	33.1555			227.479	230.787
14.7463	32.8663			227.969	233.286
14.8185	32.5149			228.459	235.113
14.8908	31.8152			228.949	239.809
14.963	30.7091			229.44	242.118
15.0352	29.5762			229.93	239.136
15.1074	28.8009			230.42	236.368
15.1796	28.4614			230.91	235.765
15.2518	28.4828			231.401	237.263
15.3241	28.8883			231.891	237.01
15.3963	29.7115			232.381	232.68
15.4685	30.7706			232.871	230.978
15.5407	31.7745			233.361	233.047
15.6129	32.5022			233.852	234
15.6851	32.7873			234.342	234.475
15.7574	32.6615			234.832	236.083
15.8296	32.4282			235.322	235.758
15.9018	32.3165			235.812	232.816
15.974	32.354			236.303	233.172
16.0462	32.568			236.793	236.157
16.1184	32.8439			237.283	235.47
16.1907	32.8284			237.773	234.177
16.2629	32.4057			238.263	235.585
16.3351	31.9367			238.754	233.715
16.4073	31.7884			239.244	230.2
16.4795	31.9974			239.734	232.523
16.5517	32.4973			240.224	234.317
16.624	33.2711			240.715	232.834
16.6962	34.1728			241.205	231.906
16.7684	34.9788			241.695	229.317
16.8406	35.6261			242.185	231.55
16.9128	36.0682			242.675	237.642
16.985	36.1368			243.166	238.252
17.0573	35.876			243.656	237.626
17.1295	35.6022			244.146	236.006
17.2017	35.403			244.636	230.778
17.2739	35.0046			245.126	227.021
17.3461	34.2525			245.617	225.468
17.4183	33.3875			246.107	225.509
17.4906	32.672			246.597	228.335
17.5628	31.9834			247.087	227.121
17.635	31.1522			247.577	222.218
17.7072	30.4587			248.068	222.988
17.7794	30.2828			248.558	224.962
17.8516	30.6896			249.048	226.204
17.9239	31.7069			249.538	226.87
17.9961	33.2547			250.029	223.122
18.0683	34.7358			250.519	219.695
18.1405	35.5786			251.009	216.249
18.2127	35.9675			251.499	215.775
18.2849	36.4519			251.989	219.824
18.3572	37.2867			252.48	221.122
18.4294	38.3708			252.97	220.206
18.5016	39.4171			253.46	217.235
18.5738	40.189			253.95	215.067
18.646	40.6473			254.44	215.062
18.7182	40.7412			254.931	214.629
18.7905	40.2531			255.421	215.412
18.8627	39.014			255.911	215.716
18.9349	37.1786			256.401	216.545
19.0071	35.247			256.891	218.556
19.0793	33.6887			257.382	217.589
19.1515	32.5161			257.872	213.88
19.2238	31.4806			258.362	212.666
19.296	30.5485			258.852	213.241
19.3682	29.822			259.343	211.965
19.4404	29.1984			259.833	212.639
19.5126	28.4512			260.323	213.981
19.5848	27.6214			260.813	212.376
19.6571	27.2354			261.303	209.494
19.7293	28.0017			261.794	210.029
19.8015	30.1943			262.284	213.362
19.8737	33.3651			262.774	213.858
19.9459	36.5646			263.264	215.785
20.0181	38.8717			263.754	217.438
20.0904	39.9986			264.245	218.824
20.1626	40.3394			264.735	223.654
20.2348	40.4068			265.225	225.592
20.307	40.6072			265.715	227.16
20.3792	41.3404			266.205	227.132
20.4514	42.6861			266.696	225.285
20.5237	44.2116			267.186	225.875
20.5959	45.4067			267.676	225.614
20.6681	45.9947			268.166	225.094
20.7403	45.9102			268.657	222.435
20.8125	45.3356			269.147	223.18
20.8847	44.556			269.637	227.611
20.957	43.7304			270.127	226.242
21.0292	43.0518			270.617	224.826
21.1014	42.8172			271.108	225.487
21.1736	43.0292			271.598	224.723
21.2458	43.3397			272.088	220.503
21.318	43.6474			272.578	215.184
21.3903	44.3055			273.068	214.842
21.4625	45.4889			273.559	214.907
21.5347	46.824			274.049	212.01
21.6069	47.9302			274.539	209.502
21.6791	48.844			275.029	209.735
21.7513	49.6324			275.519	211.103
21.8236	50.1049			276.01	212.547
21.8958	50.1742			276.5	212.48
21.968	50.0653			276.99	208.46
22.0402	49.9222			277.48	208.093
22.1124	49.5698			277.971	211.417
22.1846	48.8702			278.461	210.775
22.2569	47.9596			278.951	209.914
22.3291	46.8747			279.441	210.931
22.4013	45.388			279.931	209.689
22.4735	43.5153			280.422	208.837
22.5457	41.7681			280.912	212.628
22.6179	40.7349			281.402	213.469
22.6901	40.7229			281.892	209.985
22.7624	41.648			282.382	209.771
22.8346	42.9742			282.873	207.695
22.9068	43.9914			283.363	202.162
22.979	44.3768			283.853	199.83
23.0512	44.4171			284.343	200.745
23.1234	44.652			284.833	205.005
23.1957	45.3756			285.324	210.439
23.2679	46.588			285.814	211.059
23.3401	48.1862			286.304	209.779
23.4123	49.7396			286.794	210.422
23.4845	50.4351			287.285	208.605
23.5567	49.8951			287.775	206.099
23.629	48.6476			288.265	207.98
23.7012	47.4431			288.755	209.546
23.7734	46.6853			289.245	207.402
23.8456	46.548			289.736	206.044
23.9178	46.9804			290.226	205.919
23.99	47.6951			290.716	205.409
24.0623	48.5222			291.206	206.615
24.1345	49.5244			291.696	207.898
24.2067	50.6382			292.187	208.08
24.2789	51.5644			292.677	207.607
24.3511	52.1178			293.167	205.226
24.4233	52.392			293.657	203.81
24.4956	52.5209			294.147	205.16
24.5678	52.56			294.638	206.908
24.64	52.6178			295.128	207.657
24.7122	52.7289			295.618	208.136
24.7844	52.688			296.108	207.974
24.8566	52.3707			296.598	205.812
24.9289	52.0124			297.089	203.62
25.0011	51.8476			297.579	202.875
25.0733	51.8			298.069	202.019
25.1455	51.6818			298.559	201.376
25.2177	51.376			299.05	204.071
25.2899	50.804			299.54	207.329
25.3622	49.9333			300.03	206.023
25.4344	48.8067			300.52	202.405
25.5066	47.6218			301.01	199.835
25.5788	46.7809			301.501	199.952
25.651	46.5604			301.991	200.77
25.7232	46.7844			302.481	200.896
25.7955	47.1818			302.971	200.045
25.8677	47.7893			303.461	196.517
25.9399	48.6622			303.952	196.144
26.0121	49.5964			304.442	198.626
26.0843	50.3836			304.932	199.742
26.1565	50.9622			305.422	200.393
26.2288	51.2462			305.912	199.061
26.301	50.9907			306.403	201.632
26.3732	49.8182			306.893	206.666
26.4454	47.5431			307.383	206.894
26.5176	44.6058			307.873	208.005
26.5898	41.8561			308.364	209.067
26.6621	39.7758			308.854	206.089
26.7343	38.2827			309.344	203.747
26.8065	37.2723			309.834	204.518
26.8787	36.8632			310.324	206.37
26.9509	37.103			310.815	207.783
27.0231	37.8763			311.305	209.395
27.0954	39.0824			311.795	210.317
27.1676	40.5952			312.285	209.542
27.2398	42.1704			312.775	208.391
27.312	43.5432			313.266	208.999
27.3842	44.4858			313.756	209.933
27.4564	44.9391			314.246	208.153
27.5287	45.1876			314.736	205.559
27.6009	45.5182			315.226	203.012
27.6731	45.7738			315.717	201.671
27.7453	45.6564			316.207	202.758
27.8175	45.1822			316.697	203.836
27.8897	44.4733			317.187	206.652
27.962	43.4066			317.678	208.659
28.0342	41.8011			318.168	205.478
28.1064	39.9596			318.658	202.193
28.1786	38.6075			319.148	201.473
28.2508	37.9746			319.638	202.636
28.323	37.6062			320.129	204.214
28.3953	37.422			320.619	204.923
28.4675	37.8775			321.109	206.462
28.5397	38.9384			321.599	207.531
28.6119	40.1324			322.089	207.291
28.6841	41.4126			322.58	205.788
28.7563	42.9583			323.07	203.986
28.8286	44.6307			323.56	204.185
28.9008	46.2187			324.05	204.496
28.973	47.6516			324.54	204.516
29.0452	48.792			325.031	203.848
29.1174	49.4951			325.521	203.034
29.1896	49.8107			326.011	205.328
29.2619	49.7836			326.501	207.051
29.3341	49.2502			326.992	206.048
29.4063	48.2382			327.482	207.701
29.4785	47.3			327.972	211.912
29.5507	47.0142			328.462	211.027
29.6229	47.4116			328.952	206.997
29.6952	48.1169			329.443	207.524
29.7674	48.704			329.933	208.577
29.8396	48.8569			330.423	207.42
29.9118	48.432			330.913	206.341
29.984	47.4284			331.403	205.881
30.0562	46.0293			331.894	208.347
30.1285	44.6471			332.384	212.402
30.2007	43.5068			332.874	214.6
30.2729	42.3974			333.364	213.505
30.3451	41.2361			333.854	210.403
30.4173	40.3788			334.345	207.903
30.4895	40.0749			334.835	207.726
30.5618	40.1713			335.325	210.329
30.634	40.4349			335.815	211.633
30.7062	40.8375			336.306	210.586
30.7784	41.597			336.796	209.377
30.8506	42.8624			337.286	208.225
30.9228	44.2058			337.776	207.981
30.9951	44.8618			338.266	207.754
31.0673	44.6671			338.757	207.927
31.1395	44.3062			339.247	207.59
31.2117	44.5627			339.737	206
31.2839	45.6084			340.227	205.635
31.3561	46.9338			340.717	203.364
31.4284	47.8364			341.208	201.641
31.5006	48.008			341.698	205.677
31.5728	47.6049			342.188	209.396
31.645	46.9804			342.678	210.282
31.7172	46.5924			343.168	210.593
31.7894	46.7818			343.659	210.77
31.8617	47.3831			344.149	210.643
31.9339	47.9698			344.639	207.468
32.0061	48.4133			345.129	203.085
32.0783	48.7742			345.62	201.399
32.1505	48.9458			346.11	202.115
32.2227	48.7596			346.6	203.367
32.295	48.1653			347.09	203.946
32.3672	47.2182			347.58	205.819
32.4394	46.0471			348.071	206.384
32.5116	44.7636			348.561	204.705
32.5838	43.4717			349.051	206.403
32.656	42.403			349.541	206.404
32.7283	41.738			350.031	202.178
32.8005	41.3085			350.522	200.338
32.8727	40.836			351.012	199.215
32.9449	40.3725			351.502	197.81
33.0171	40.2575			351.992	200.025
33.0893	40.7669			352.482	205.26
33.1616	41.9254			352.973	208.074
33.2338	43.5446			353.463	208.183
33.306	45.3418			353.953	210.42
33.3782	47.0653			354.443	212.078
33.4504	48.6067			354.934	210.872
33.5226	49.988			355.424	208.385
33.5949	51.2138			355.914	206.222
33.6671	52.1831			356.404	205.978
33.7393	52.7182			356.894	204.11
33.8115	52.6582			357.385	203.107
33.8837	52.0693			357.875	206.212
33.9559	51.328			358.365	208.97
34.0282	50.8262			358.855	210.724
34.1004	50.704			359.345	209.683
34.1726	50.9511			359.836	206.097
34.2448	51.5373			360.326	205.529
34.317	52.3658			360.816	207.74
34.3892	53.2644			361.306	207.73
34.4614	54.1467			361.796	205.611
34.5337	55.2142			362.287	205.115
34.6059	56.7262			362.777	203.904
34.6781	58.404			363.267	202.553
34.7503	59.5431			363.757	202.763
34.8225	59.9364			364.248	202.453
34.8947	60.0662			364.738	204.615
34.967	60.2733			365.228	207.129
35.0392	60.412			365.718	205.719
35.1114	60.3662			366.208	203.718
35.1836	60.312			366.699	204.615
35.2558	60.3582			367.189	205.579
35.328	60.2951			367.679	204.465
35.4003	59.8782			368.169	204.491
35.4725	59.2484			368.659	204.043
35.5447	58.9547			369.15	205.116
35.6169	59.5324			369.64	207.004
35.6891	60.9991			370.13	203.828
35.7613	62.7409			370.62	201.328
35.8336	63.9889			371.11	200.281
35.9058	64.4244			371.601	199.558
35.978	64.336			372.091	200.242
36.0502	64.3098			372.581	199.76
36.1224	64.6996
36.1946	65.2916
36.2669	65.5884
36.3391	65.4142
36.4113	65.0716
36.4835	64.9182
36.5557	64.9662
36.6279	65.0467
36.7002	65.2511
36.7724	65.8582
36.8446	66.8231
36.9168	67.7018
36.989	68.1027
37.0612	68.0387
37.1335	67.808
37.2057	67.5382
37.2779	67.0609
37.3501	66.3653
37.4223	65.8418
37.4945	65.9236
37.5668	66.7529
37.639	68.1773
37.7112	69.876
37.7834	71.5298
37.8556	72.924
37.9278	73.904
38.0001	74.3276
38.0723	74.1373
38.1445	73.4391
38.2167	72.3951
38.2889	71.1742
38.3611	70.0933
38.4334	69.3849
38.5056	68.8311
38.5778	68.236
38.65	67.8827
38.7222	67.9018
38.7944	67.8542
38.8667	67.3404
38.9389	66.3964
39.0111	65.3502
39.0833	64.5902
39.1555	64.2062
39.2277	63.956
39.3	63.7356
39.3722	63.7533
39.4444	64.2764
39.5166	65.3538
39.5888	66.6391
39.661	67.6667
39.7333	68.4062
39.8055	69.1644
39.8777	70.0236
39.9499	70.8236
40.0221	71.4769
40.0943	71.932
40.1666	72.1289
40.2388	72.3249
40.311	72.9756
40.3832	73.9556
40.4554	74.512
40.5276	74.2369
40.5999	73.4147
40.6721	72.5076
40.7443	71.9031
40.8165	71.8644
40.8887	72.3947
40.9609	73.3084
41.0332	74.204
41.1054	74.3871
41.1776	73.4396
41.2498	71.796
41.322	70.3036
41.3942	69.4231
41.4665	69.0929
41.5387	69.0631
41.6109	69.1987
41.6831	69.4804
41.7553	69.7444
41.8275	69.6316
41.8998	68.9933
41.972	68.1053
42.0442	67.2676
42.1164	66.4618
42.1886	65.5729
42.2608	64.7036
42.3331	64.1262
42.4053	63.9947
42.4775	64.1471
42.5497	64.28
42.6219	64.2764
42.6941	64.2711
42.7664	64.444
42.8386	64.684
42.9108	64.4547
42.983	63.3062
43.0552	61.4582
43.1274	59.6084
43.1997	58.3573
43.2719	57.8307
43.3441	57.6827
43.4163	57.672
43.4885	58.0222
43.5607	58.8538
43.633	59.7413
43.7052	60.0987
43.7774	59.6129
43.8496	58.3569
43.9218	56.656
43.994	54.8329
44.0663	53.2622
44.1385	52.3676
44.2107	52.1493
44.2829	52.2018
44.3551	52.3036
44.4273	52.4529
44.4996	52.6036
44.5718	52.7956
44.644	53.1404
44.7162	53.5378
44.7884	53.7396
44.8606	53.672
44.9329	53.5431
45.0051	53.6053
45.0773	53.8778
45.1495	54.2373
45.2217	54.676
45.2939	55.1573
45.3662	55.368
45.4384	55.0782
45.5106	54.5556
45.5828	54.1156
45.655	53.6107
45.7272	52.9658
45.7995	52.6627
45.8717	53.1498
45.9439	54.2964
46.0161	55.6138
46.0883	56.6284
46.1605	57.1871
46.2327	57.4244
46.305	57.3351
46.3772	56.8636
46.4494	56.2404
46.5216	55.4924
46.5938	54.2924
46.666	52.812
46.7383	51.66
46.8105	50.8484
46.8827	49.94
46.9549	48.9271
47.0271	48.1569
47.0993	47.8667
47.1716	48.1044
47.2438	48.5716
47.316	48.6587
47.3882	48.0933
47.4604	47.2618
47.5326	46.6809
47.6049	46.5511
47.6771	46.8284
47.7493	47.3036
47.8215	47.6089
47.8937	47.3053
47.9659	46.0107
48.0382	43.6857
48.1104	40.8955
48.1826	38.5356
48.2548	37.2545
48.327	37.1771
48.3992	38.0167
48.4715	39.4038
48.5437	41.0799
48.6159	42.74
48.6881	44.0049
48.7603	44.7076
48.8325	44.9093
48.9048	44.6831
48.977	44.1295
49.0492	43.3769
49.1214	42.514
49.1936	41.7512
49.2658	41.3044
49.3381	40.9174
49.4103	40.0954
49.4825	38.8592
49.5547	37.7148
49.6269	37.1912
49.6991	37.7309
49.7714	39.3601
49.8436	41.3821
49.9158	43.0228
49.988	44.069
50.0602	44.5933
50.1324	44.7667
50.2047	44.9542
50.2769	45.3573
50.3491	45.7649
50.4213	45.9004
50.4935	45.6947
50.5657	45.288
50.638	44.9418
50.7102	44.82
50.7824	44.9369
50.8546	45.3142
50.9268	45.9773
50.999	46.9942
51.0713	48.5187
51.1435	50.4324
51.2157	52.1938
51.2879	53.3449
51.3601	53.8484
51.4323	53.9351
51.5046	53.8773
51.5768	53.7089
51.649	53.1284
51.7212	51.8693
51.7934	50.0302
51.8656	48.0231
51.9379	46.3382
52.0101	45.1804
52.0823	44.4017
52.1545	43.955
52.2267	44.0425
52.2989	44.7551
52.3712	46.0036
52.4434	47.6738
52.5156	49.5907
52.5878	51.5276
52.66	53.2298
52.7322	54.3858
52.8045	54.8671
52.8767	54.8809
52.9489	54.732
53.0211	54.6249
53.0933	54.5653
53.1655	54.34
53.2378	53.8791
53.31	53.3787
53.3822	52.7911
53.4544	51.7462
53.5266	50.1289
53.5988	48.3271
53.6711	46.9613
53.7433	46.3662
53.8155	46.1516
53.8877	45.5347
53.9599	44.1356
54.0321	42.1269
54.1044	39.8619
54.1766	37.6408
54.2488	35.6134
54.321	33.9294
54.3932	32.9972
54.4654	33.1825
54.5377	34.204
54.6099	35.2139
54.6821	35.5454
54.7543	35.2472
54.8265	34.8692
54.8987	34.8112
54.971	35.0443
55.0432	35.4271
55.1154	35.9831
55.1876	36.7869
55.2598	37.7927
55.332	38.8421
55.4043	39.8149
55.4765	40.8148
55.5487	42.1357
55.6209	43.903
55.6931	45.8307
55.7653	47.4733
55.8376	48.6573
55.9098	49.4964
55.982	49.9991
56.0542	49.9164
56.1264	49.1422
56.1986	48.0133
56.2709	47.0058
56.3431	46.356
56.4153	46.0671
56.4875	46.0689
56.5597	46.3191
56.6319	46.864
56.7042	47.74
56.7764	48.7733
56.8486	49.5009
56.9208	49.4151
56.993	48.4382
57.0652	47.1396
57.1375	46.3347
57.2097	46.4538
57.2819	47.3142
57.3541	48.3969
57.4263	49.2462
57.4985	49.5893
57.5708	49.3058
57.643	48.5898
57.7152	47.9902
57.7874	47.9382
57.8596	48.2916
57.9318	48.6636
58.004	49.1511
58.0763	50.2618
58.1485	51.9911
58.2207	53.5418
58.2929	54.1484
58.3651	53.7191
58.4373	52.6431
58.5096	51.3907
58.5818	50.3258
58.654	49.7329
58.7262	49.812
58.7984	50.3542
58.8706	50.6333
58.9429	50.0698
59.0151	48.82
59.0873	47.4969
59.1595	46.5893
59.2317	46.2169
59.3039	46.2111
59.3762	46.4236
59.4484	46.8724
59.5206	47.4667
59.5928	47.888
59.665	47.98
59.7372	47.9404
59.8095	48.028
59.8817	48.3813
59.9539	49.0524
60.0261	49.9676
60.0983	50.9844
60.1705	52.0036
60.2428	52.9058
60.315	53.6307
60.3872	54.3249
60.4594	55.0489
60.5316	55.5058
60.6038	55.4213
60.6761	54.9044
60.7483	54.1613
60.8205	53.1693
60.8927	51.9498
60.9649	50.9373
61.0371	50.6507
61.1094	51.0658
61.1816	51.6298
61.2538	51.7489
61.326	51.1293
61.3982	49.98
61.4704	48.8524
61.5427	48.0702
61.6149	47.5493
61.6871	47.1609
61.7593	46.872
61.8315	46.6284
61.9037	46.3556
61.976	46.0333
62.0482	45.74
62.1204	45.5107
62.1926	45.1013
62.2648	44.2424
62.337	43.2078
62.4093	42.7257
62.4815	43.2704
62.5537	44.5987
62.6259	45.8289
62.6981	45.9289
62.7703	44.4226
62.8426	41.7659
62.9148	38.919
62.987	36.5278
63.0592	34.6945
63.1314	33.457
63.2036	33.0428
63.2759	33.538
63.3481	34.6933
63.4203	36.159
63.4925	37.6607
63.5647	38.9479
63.6369	39.7866
63.7092	40.0452
63.7814	39.7107
63.8536	38.8177
63.9258	37.5039
63.998	36.128
64.0702	35.0004
64.1425	33.9345
64.2147	32.5082
64.2869	30.7512
64.3591	29.0672
64.4313	27.614
64.5035	26.2786
64.5758	25.1053
64.648	24.4185
64.7202	24.6252
64.7924	25.9307
64.8646	28.1346
64.9368	30.7538
65.0091	33.3192
65.0813	35.4406
65.1535	36.734
65.2257	36.9686
65.2979	36.2955
65.3701	35.0984
65.4424	33.6092
65.5146	31.9127
65.5868	30.1972
65.659	28.6525
65.7312	27.3533
65.8034	26.4647
65.8757	26.105
65.9479	25.9369
66.0201	25.4648
66.0923	24.641
66.1645	23.7408
66.2367	23.0205
66.309	22.8131
66.3812	23.4707
66.4534	25.0088
66.5256	27.0756
66.5978	29.1851
66.67	30.9138
66.7423	32.1221
66.8145	32.9552
66.8867	33.588
66.9589	34.1987
67.0311	35.0034
67.1033	36.0104
67.1756	36.9488
67.2478	37.5448
67.32	37.7375
67.3922	37.6854
67.4644	37.5429
67.5366	37.3023
67.6089	37.026
67.6811	36.8926
67.7533	36.8982
67.8255	36.9292
67.8977	36.8342
67.9699	36.1733
68.0422	34.6532
68.1144	32.8007
68.1866	31.4916
68.2588	31.1422
68.331	31.6365
68.4032	32.4923
68.4755	33.1208
68.5477	33.2719
68.6199	33.1438
68.6921	33.0414
68.7643	32.9054
68.8365	32.2367
68.9088	30.7912
68.981	29.059
69.0532	27.7108
69.1254	27.1252
69.1976	27.5301
69.2698	28.8794
69.3421	30.6765
69.4143	32.3604
69.4865	33.64
69.5587	34.4144
69.6309	34.7409
69.7031	34.8477
69.7753	34.892
69.8476	34.7372
69.9198	34.1253
69.992	32.9955
70.0642	31.572
70.1364	30.2607
70.2086	29.3599
70.2809	28.7257
70.3531	28.022
70.4253	27.3145
70.4975	26.8601
70.5697	26.4275
70.6419	25.5785
70.7142	24.5344
70.7864	24.0563
70.8586	24.4648
70.9308	25.2842
71.003	25.8319
71.0752	25.7647
71.1475	25.1345
71.2197	24.2577
71.2919	23.5016
71.3641	23.0472
71.4363	22.8317
71.5085	22.6987
71.5808	22.6233
71.653	22.734
71.7252	23.0297
71.7974	23.3223
71.8696	23.544
71.9418	23.8055
72.0141	24.2271
72.0863	24.9084
72.1585	25.7928
72.2307	26.6016
72.3029	27.224
72.3751	27.8944
72.4474	28.7616
72.5196	29.636
72.5918	30.2176
72.664	30.2973
72.7362	29.8153
72.8084	28.8951
72.8807	27.78
72.9529	26.7588
73.0251	26.14
73.0973	26.0975
73.1695	26.492
73.2417	26.9462
73.314	27.0624
73.3862	26.7007
73.4584	26.2486
73.5306	26.3151
73.6028	26.9708
73.675	27.6858
73.7473	27.9831
73.8195	27.7575
73.8917	27.1105
73.9639	26.0776
74.0361	24.5598
74.1083	22.7617
74.1806	21.408
74.2528	21.044
74.325	21.5396
74.3972	22.5508
74.4694	23.9562
74.5416	25.7264
74.6139	27.6114
74.6861	29.0469
74.7583	29.5508
74.8305	29.1447
74.9027	28.2078
74.9749	27.2284
75.0472	26.6936
75.1194	26.7316
75.1916	26.943
75.2638	26.8549
75.336	26.3384
75.4082	25.6063
75.4805	25.0734
75.5527	25.0754
75.6249	25.4774
75.6971	25.7311
75.7693	25.5064
75.8415	24.9993
75.9138	24.4535
75.986	23.8096
76.0582	23.0025
76.1304	22.1688
76.2026	21.4336
76.2748	20.7504
76.3471	19.98
76.4193	19.0849
76.4915	18.2659
76.5637	17.892
76.6359	18.3029
76.7081	19.5554
76.7804	21.2797
76.8526	22.9462
76.9248	24.2303
76.997	24.9797
77.0692	25.1401
77.1414	24.928
77.2137	24.7592
77.2859	24.8032
77.3581	24.8205
77.4303	24.5792
77.5025	24.2012
77.5747	23.878
77.647	23.5239
77.7192	23.0073
77.7914	22.473
77.8636	22.1754
77.9358	22.1605
78.008	22.2744
78.0803	22.3466
78.1525	22.1714
78.2247	21.4814
78.2969	20.2505
78.3691	18.8908
78.4413	17.9562
78.5136	17.7856
78.5858	18.4189
78.658	19.7528
78.7302	21.7376
78.8024	24.1948
78.8746	26.591
78.9469	28.475
79.0191	29.8743
79.0913	30.9409
79.1635	31.6276
79.2357	31.7884
79.3079	31.2882
79.3802	30.1517
79.4524	28.6927
79.5246	27.3171
79.5968	26.1571
79.669	24.9407
79.7412	23.4395
79.8135	22.0515
79.8857	21.4239
79.9579	21.5572
80.0301	21.9166
80.1023	22.2688
80.1745	22.8953
80.2468	24.0797
80.319	25.6776
80.3912	27.308
80.4634	28.7738
80.5356	30.0256
80.6078	31.0095
80.6801	31.8042
80.7523	32.5532
80.8245	33.2708
80.8967	33.9729
80.9689	34.6733
81.0411	35.1361
81.1134	35.0256
81.1856	34.297
81.2578	33.26
81.33	32.3773
81.4022	32.0248
81.4744	32.3292
81.5467	33.1747
81.6189	34.2629
81.6911	35.1459
81.7633	35.4352
81.8355	35.1622
81.9077	34.769
81.9799	34.5961
82.0522	34.5675
82.1244	34.3895
82.1966	33.7792
82.2688	32.6328
82.341	31.26
82.4132	30.2349
82.4855	29.8854
82.5577	30.1936
82.6299	31.139
82.7021	32.7994
82.7743	35.0739
82.8465	37.4323
82.9188	39.0716
82.991	39.5145
83.0632	39.039
83.1354	38.2928
83.2076	37.5858
83.2798	36.8323
83.3521	35.9296
83.4243	34.8629
83.4965	33.7199
83.5687	32.8222
83.6409	32.6145
83.7131	33.3067
83.7854	34.552
83.8576	35.5224
83.9298	35.6664
84.002	35.2696
84.0742	34.9385
84.1464	35.0617
84.2187	35.9165
84.2909	37.4923
84.3631	39.249
84.4353	40.6019
84.5075	41.3588
84.5797	41.6141
84.652	41.5812
84.7242	41.3369
84.7964	40.6973
84.8686	39.6575
84.9408	38.6691
85.013	38.1763
85.0853	38.1359
85.1575	38.1455
85.2297	37.9382
85.3019	37.5717
85.3741	37.0997
85.4463	36.4621
85.5186	35.8072
85.5908	35.3819
85.663	35.1105
85.7352	34.8037
85.8074	34.6034
85.8796	34.8267
85.9519	35.5777
86.0241	36.6511
86.0963	37.6388
86.1685	38.2026
86.2407	38.3612
86.3129	38.3529
86.3852	38.2025
86.4574	37.6922
86.5296	36.7697
86.6018	35.6675
86.674	34.5634
86.7462	33.4264
86.8185	32.2468
86.8907	31.1447
86.9629	30.254
87.0351	29.708
87.1073	29.6394
87.1795	30.0652
87.2518	30.8914
87.324	31.9983
87.3962	33.2617
87.4684	34.6353
87.5406	36.1133
87.6128	37.5019
87.6851	38.559
87.7573	39.3781
87.8295	40.2005
87.9017	40.9485
87.9739	41.2911
88.0461	40.987
88.1184	39.9724
88.1906	38.3708
88.2628	36.6089
88.335	35.2927
88.4072	34.6785
88.4794	34.4162
88.5517	34.0668
88.6239	33.6956
88.6961	33.7873
88.7683	34.6997
88.8405	36.2228
88.9127	37.7215
88.985	38.824
89.0572	39.7561
89.1294	40.8435
89.2016	41.9593
89.2738	42.6634
89.346	42.7564
89.4183	42.4563
89.4905	42.0189
89.5627	41.4837
89.6349	40.78
89.7071	39.8065
89.7793	38.5903
89.8516	37.4316
89.9238	36.5823
89.996	36.0691
90.0682	36.0971
90.1404	37.0288
90.2126	38.7848
90.2849	40.6957
90.3571	41.8922
90.4293	41.7819
90.5015	40.4572
90.5737	38.6295
90.6459	37.0509
90.7182	36.0621
90.7904	35.5731
90.8626	35.3159
90.9348	35.0849
91.007	34.7391
91.0792	34.2108
91.1515	33.6598
91.2237	33.3327
91.2959	33.227
91.3681	33.2008
91.4403	33.2852
91.5125	33.5469
91.5848	33.8308
91.657	33.9436
91.7292	33.8944
91.8014	33.6558
91.8736	32.8919
91.9458	31.3609
92.0181	29.5207
92.0903	28.2107
92.1625	27.7004
92.2347	27.6153
92.3069	27.7012
92.3791	27.9053
92.4514	27.9468
92.5236	27.6942
92.5958	27.6084
92.668	28.0042
92.7402	28.3384
92.8124	27.8968
92.8847	26.7609
92.9569	25.5908
93.0291	24.691
93.1013	23.6905
93.1735	22.23
93.2457	20.7098
93.318	19.9476
93.3902	20.1429
93.4624	20.734
93.5346	21.2884
93.6068	21.8853
93.679	22.6702
93.7512	23.7032
93.8235	25.0692
93.8957	26.5988
93.9679	27.7623
94.0401	28.1401
94.1123	27.7601
94.1845	26.9799
94.2568	26.1802
94.329	25.4737
94.4012	24.7661
94.4734	24.1186
94.5456	23.7436
94.6178	23.6156
94.6901	23.3846
94.7623	22.7253
94.8345	21.7104
94.9067	20.8706
94.9789	20.7298
95.0511	21.1596
95.1234	21.4934
95.1956	21.395
95.2678	21.1995
95.34	21.3168
95.4122	21.7008
95.4844	21.9098
95.5567	21.4917
95.6289	20.3972
95.7011	19.0033
95.7733	17.7672
95.8455	17.0869
95.9177	17.2755
95.99	18.364
96.0622	20.0968
96.1344	22.0636
96.2066	23.7156
96.2788	24.6112
96.351	24.6812
96.4233	24.0704
96.4955	23.0667
96.5677	22.1808
96.6399	21.7957
96.7121	21.8519
96.7843	22.1018
96.8566	22.3919
96.9288	22.6501
97.001	22.7927
97.0732	22.7222
97.1454	22.5803
97.2176	22.8321
97.2899	23.645
97.3621	24.4567
97.4343	24.6726
97.5065	24.4859
97.5787	24.6983
97.6509	25.9908
97.7232	28.3481
97.7954	31.0189
97.8676	33.2148
97.9398	34.6845
98.012	35.3216
98.0842	34.8131
98.1565	33.1537
98.2287	30.9376
98.3009	28.8364
98.3731	27.1882
98.4453	26.0797
98.5175	25.4557
98.5898	25.1448
98.662	25.0399
98.7342	25.3201
98.8064	26.2406
98.8786	27.6228
98.9508	28.8629
99.0231	29.4344
99.0953	29.1498
99.1675	28.1728
99.2397	26.9583
99.3119	25.9477
99.3841	25.2106
99.4564	24.4293
99.5286	23.3351
99.6008	22.1794
99.673	21.4474
99.7452	21.1797
99.8174	21.1307
99.8897	21.3255
99.9619	21.9094
100.034	22.7703
100.106	23.5742
100.179	24.0032
100.251	23.9428
100.323	23.372
100.395	22.1726
100.467	20.3819
100.54	18.434
100.612	16.945
100.684	16.4455
100.756	17.1026
100.828	18.5363
100.901	20.1338
100.973	21.3956
101.045	22.046
101.117	22.2998
101.19	22.7286
101.262	23.4914
101.334	24.1566
101.406	24.3584
101.478	24.2094
101.551	24.1745
101.623	24.7456
101.695	26.0395
101.767	27.616
101.84	28.9152
101.912	29.9171
101.984	31.0184
102.056	32.2861
102.128	33.4062
102.201	34.2322
102.273	34.7435
102.345	34.7656
102.417	34.3285
102.489	33.991
102.562	34.3884
102.634	35.6046
102.706	37.1037
102.778	38.1134
102.851	38.0943
102.923	37.0864
102.995	35.6157
103.067	34.2208
103.139	33.2565
103.212	32.9088
103.284	32.9332
103.356	32.7456
103.428	32.1171
103.5	31.3265
103.573	30.5889
103.645	29.7634
103.717	28.6068
103.789	27.1739
103.862	25.8587
103.934	24.9557
104.006	24.5032
104.078	24.6014
104.15	25.397
104.223	26.7665
104.295	28.3154
104.367	29.6631
104.439	30.7318
104.512	31.689
104.584	32.567
104.656	33.2711
104.728	33.9381
104.8	34.899
104.873	36.3307
104.945	38.0384
105.017	39.5337
105.089	40.4699
105.161	40.8843
105.234	40.8961
105.306	40.5561
105.378	40.0291
105.45	39.455
105.523	38.6472
105.595	37.3077
105.667	35.5535
105.739	33.9299
105.811	32.8596
105.884	32.3802
105.956	32.333
106.028	32.4353
106.1	32.4502
106.172	32.5172
106.245	32.8354
106.317	33.0876
106.389	32.7615
[truncated: 2,097 more rows]

## Sheet: Figure 1c
Figure 1c	High-resolution Fe2p spectra of CPF-Fe and CPF-Fe/Ni
CPF-Fe										CPF-Fe/Ni
Binding Energy										Binding Energy
740.83	6707.48	-500	-500	-500	-500	6707.48	-500			741.43	8735.47	-1000	-1000	-1000	-1000	8735.47	-1000
740.73	6833.67	6708.3	6708.3	6708.3	6708.3	6708.3	-374.632			741.38	8672.4	8695.4	8695.4	8695.4	8695.4	8695.4	-1023
740.63	6625.89	6707.17	6707.17	6707.17	6707.17	6707.17	-581.272			741.33	8564.27	8674.27	8674.27	8674.27	8674.27	8674.27	-1109.96
740.53	6666.15	6697	6697	6697	6697	6697	-530.843			741.28	8707	8674.2	8674.2	8674.2	8674.2	8674.2	-967.191
740.43	6909.5	6680.27	6680.27	6680.27	6680.27	6680.27	-270.769			741.23	8872.6	8673.07	8673.07	8673.07	8673.07	8673.07	-800.442
740.33	6896.45	6663.45	6663.45	6663.45	6663.45	6663.45	-266.999			741.18	8698	8669.6	8669.6	8669.6	8669.6	8669.6	-971.595
740.23	6749.48	6642.47	6642.47	6642.47	6642.47	6642.47	-392.995			741.13	8617.8	8668.87	8668.87	8668.87	8668.87	8668.87	-1051.07
740.13	6664.12	6617.16	6617.16	6617.16	6617.16	6617.16	-453.036			741.08	8587.53	8668.53	8668.53	8668.53	8668.53	8668.53	-1080.95
740.03	6693.77	6587.12	6587.12	6587.12	6587.12	6587.12	-393.352			741.03	8711.8	8666.13	8666.13	8666.13	8666.13	8666.13	-954.339
739.93	6932.84	6562.7	6562.7	6562.7	6562.7	6562.7	-129.856			740.98	8765.87	8661.93	8661.93	8661.93	8661.93	8661.93	-896.028
739.83	6591.47	6545.87	6545.87	6545.87	6545.87	6545.87	-454.401			740.93	8530.33	8658.47	8658.47	8658.47	8658.47	8658.47	-1128.13
739.73	6412.04	6530.82	6530.82	6530.82	6530.82	6530.82	-618.776			740.88	8630.13	8656.6	8656.6	8656.6	8656.6	8656.6	-1026.43
739.63	6536.02	6522.5	6522.5	6522.5	6522.5	6522.5	-486.481			740.83	8809.53	8654.07	8654.07	8654.07	8654.07	8654.07	-844.58
739.53	6425.88	6522.34	6522.34	6522.34	6522.34	6522.34	-596.462			740.78	8671.53	8651.07	8651.07	8651.07	8651.07	8651.07	-979.491
739.43	6647.09	6521.87	6521.87	6521.87	6521.87	6521.87	-374.783			740.73	8598.93	8646.2	8646.2	8646.2	8646.2	8646.2	-1047.23
739.33	6947.34	6521.11	6521.11	6521.11	6521.11	6521.11	-73.771			740.68	8714.33	8640	8640	8640	8640	8640	-925.685
739.23	6729.4	6520.32	6520.32	6520.32	6520.32	6520.32	-290.923			740.63	8711.67	8636.87	8636.87	8636.87	8636.87	8636.87	-925.151
739.13	6567.93	6519.26	6519.26	6519.26	6519.26	6519.26	-451.335			740.58	8624	8630.67	8630.67	8630.67	8630.67	8630.67	-1006.63
739.03	6722.94	6518	6518	6518	6518	6518	-295.059			740.53	8688	8624.4	8624.4	8624.4	8624.4	8624.4	-936.353
738.93	6880.1	6516.91	6516.91	6516.91	6516.91	6516.91	-136.817			740.48	8754.27	8617.6	8617.6	8617.6	8617.6	8617.6	-863.367
738.83	6731.04	6515.69	6515.69	6515.69	6515.69	6515.69	-284.651			740.43	8468.87	8610.8	8610.8	8610.8	8610.8	8610.8	-1141.93
738.73	6877.14	6514.31	6514.31	6514.31	6514.31	6514.31	-137.17			740.38	8722.93	8602.47	8602.47	8602.47	8602.47	8602.47	-879.531
738.63	6742.91	6512.99	6512.99	6512.99	6512.99	6512.99	-270.08			740.33	8567.4	8596	8596	8596	8596	8596	-1028.58
738.53	6646.39	6511.87	6511.87	6511.87	6511.87	6511.87	-365.48			740.28	8780.87	8589.67	8589.67	8589.67	8589.67	8589.67	-808.763
738.43	6647.17	6510.69	6510.69	6510.69	6510.69	6510.69	-363.514			740.23	8609.07	8584.93	8584.93	8584.93	8584.93	8584.93	-975.911
738.33	6791.25	6509.48	6509.48	6509.48	6509.48	6509.48	-218.227			740.18	8642.73	8581.8	8581.8	8581.8	8581.8	8581.8	-939.083
738.23	6899.06	6508.47	6508.47	6508.47	6508.47	6508.47	-109.406			740.13	8490.73	8579.53	8579.53	8579.53	8579.53	8579.53	-1088.82
738.13	6512.74	6507.28	6507.28	6507.28	6507.28	6507.28	-494.537			740.08	8643.07	8574.73	8574.73	8574.73	8574.73	8574.73	-931.684
738.03	6835.91	6505.83	6505.83	6505.83	6505.83	6505.83	-169.92			740.03	8436	8570.47	8570.47	8570.47	8570.47	8570.47	-1134.51
737.93	6944.4	6504.3	6504.3	6504.3	6504.3	6504.3	-59.908			739.98	8525.33	8567.6	8567.6	8567.6	8567.6	8567.6	-1042.26
737.83	6865.25	6502.72	6502.72	6502.72	6502.72	6502.72	-137.463			739.93	8655.87	8567.47	8567.47	8567.47	8567.47	8567.47	-911.575
737.73	6960.96	6500.87	6500.87	6500.87	6500.87	6500.87	-39.914			739.88	8640.47	8566.4	8566.4	8566.4	8566.4	8566.4	-925.927
737.63	6797.85	6499.19	6499.19	6499.19	6499.19	6499.19	-201.336			739.83	8637.13	8566.33	8566.33	8566.33	8566.33	8566.33	-929.171
737.53	6639.37	6497.63	6497.63	6497.63	6497.63	6497.63	-358.261			739.78	8426.47	8566.27	8566.27	8566.27	8566.27	8566.27	-1139.78
737.43	6794.56	6496.12	6496.12	6496.12	6496.12	6496.12	-201.56			739.73	8544.07	8566.13	8566.13	8566.13	8566.13	8566.13	-1022.09
737.33	6803.17	6494.58	6494.58	6494.58	6494.58	6494.58	-191.409			739.68	8676.93	8566	8566	8566	8566	8566	-889.114
737.23	6979.15	6493.02	6493.02	6493.02	6493.02	6493.02	-13.872			739.63	8554.4	8565.87	8565.87	8565.87	8565.87	8565.87	-1011.49
737.13	6817.74	6491.13	6491.13	6491.13	6491.13	6491.13	-173.382			739.58	8621.4	8565.73	8565.73	8565.73	8565.73	8565.73	-944.386
737.03	7011.42	6488.99	6488.99	6488.99	6488.99	6488.99	22.433			739.53	8553.07	8565.67	8565.67	8565.67	8565.67	8565.67	-1012.56
736.93	7061.24	6486.9	6486.9	6486.9	6486.9	6486.9	74.341			739.48	8629.4	8565.47	8565.47	8565.47	8565.47	8565.47	-936.071
736.83	6735.83	6485.1	6485.1	6485.1	6485.1	6485.1	-249.273			739.43	8596.87	8565.27	8565.27	8565.27	8565.27	8565.27	-968.389
736.73	6632.37	6483.34	6483.34	6483.34	6483.34	6483.34	-350.975			739.38	8577.67	8565.07	8565.07	8565.07	8565.07	8565.07	-987.401
736.63	6765.06	6481.72	6481.72	6481.72	6481.72	6481.72	-216.663			739.33	8645.47	8564.8	8564.8	8564.8	8564.8	8564.8	-919.347
736.53	6848.47	6480.36	6480.36	6480.36	6480.36	6480.36	-131.893			739.28	8742.13	8564.53	8564.53	8564.53	8564.53	8564.53	-822.389
736.43	6753.85	6479.11	6479.11	6479.11	6479.11	6479.11	-225.258			739.23	8634.6	8564.27	8564.27	8564.27	8564.27	8564.27	-929.682
736.33	6607.14	6477.73	6477.73	6477.73	6477.73	6477.73	-370.587			739.18	8775	8564	8564	8564	8564	8564	-788.979
736.23	6765	6476.42	6476.42	6476.42	6476.42	6476.42	-211.416			739.13	8707.73	8563.67	8563.67	8563.67	8563.67	8563.67	-855.913
736.13	6681.36	6475.19	6475.19	6475.19	6475.19	6475.19	-293.833			739.08	8551.73	8563.33	8563.33	8563.33	8563.33	8563.33	-1011.58
736.03	6744.61	6473.99	6473.99	6473.99	6473.99	6473.99	-229.381			739.03	8664.07	8562.93	8562.93	8562.93	8562.93	8562.93	-898.86
735.93	6717.67	6472.61	6472.61	6472.61	6472.61	6472.61	-254.931			738.98	8622.4	8562.6	8562.6	8562.6	8562.6	8562.6	-940.181
735.83	6810.85	6471.16	6471.16	6471.16	6471.16	6471.16	-160.313			738.93	8724.73	8562.27	8562.27	8562.27	8562.27	8562.27	-837.51
735.73	6819.62	6469.51	6469.51	6469.51	6469.51	6469.51	-149.893			738.88	8775.33	8561.93	8561.93	8561.93	8561.93	8561.93	-786.583
735.63	6913	6467.98	6467.98	6467.98	6467.98	6467.98	-54.979			738.83	8670.4	8561.67	8561.67	8561.67	8561.67	8561.67	-891.261
735.53	6599.99	6466.37	6466.37	6466.37	6466.37	6466.37	-366.379			738.78	8520.27	8561.4	8561.4	8561.4	8561.4	8561.4	-1041.12
735.43	6795.54	6464.68	6464.68	6464.68	6464.68	6464.68	-169.137			738.73	8745.27	8561.13	8561.13	8561.13	8561.13	8561.13	-815.861
735.33	6889.43	6462.99	6462.99	6462.99	6462.99	6462.99	-73.562			738.68	8592.6	8560.87	8560.87	8560.87	8560.87	8560.87	-968.293
735.23	6809.56	6461.57	6461.57	6461.57	6461.57	6461.57	-152.004			738.63	8513.8	8560.6	8560.6	8560.6	8560.6	8560.6	-1046.82
735.13	6604.14	6459.84	6459.84	6459.84	6459.84	6459.84	-355.699			738.58	8521.4	8560.33	8560.33	8560.33	8560.33	8560.33	-1038.96
735.03	6936.3	6457.98	6457.98	6457.98	6457.98	6457.98	-21.672			738.53	8627.93	8560.13	8560.13	8560.13	8560.13	8560.13	-932.191
734.93	6940.95	6456.21	6456.21	6456.21	6456.21	6456.21	-15.257			738.48	8639.8	8559.87	8559.87	8559.87	8559.87	8559.87	-920.126
734.83	6770.48	6454.42	6454.42	6454.42	6454.42	6454.42	-183.947			738.43	8704.47	8559.6	8559.6	8559.6	8559.6	8559.6	-855.179
734.73	6817.49	6452.58	6452.58	6452.58	6452.58	6452.58	-135.098			738.38	8654.53	8559.4	8559.4	8559.4	8559.4	8559.4	-904.871
734.63	6658.64	6450.99	6450.99	6450.99	6450.99	6450.99	-292.355			738.33	8617.67	8559.13	8559.13	8559.13	8559.13	8559.13	-941.444
734.53	6642.7	6449.5	6449.5	6449.5	6449.5	6449.5	-306.796			738.28	8736.73	8558.87	8558.87	8558.87	8558.87	8558.87	-822.098
734.43	6827.94	6447.87	6447.87	6447.87	6447.87	6447.87	-119.924			738.23	8640.67	8558.53	8558.53	8558.53	8558.53	8558.53	-917.872
734.33	6909.35	6446.24	6446.24	6446.24	6446.24	6446.24	-36.891			738.18	8646.93	8558.2	8558.2	8558.2	8558.2	8558.2	-911.271
734.23	6806.89	6444.61	6444.61	6444.61	6444.61	6444.61	-137.715			738.13	8638.53	8557.93	8557.93	8557.93	8557.93	8557.93	-919.397
734.13	6652.75	6443.01	6443.01	6443.01	6443.01	6443.01	-290.26			738.08	8621.67	8557.6	8557.6	8557.6	8557.6	8557.6	-935.912
734.03	6598.1	6441.53	6441.53	6441.53	6441.53	6441.53	-343.426			738.03	8657.33	8557.27	8557.27	8557.27	8557.27	8557.27	-899.925
733.93	6683.51	6440.08	6440.08	6440.08	6440.08	6440.08	-256.567			737.98	8577.87	8556.87	8556.87	8556.87	8556.87	8556.87	-978.994
733.83	6863.76	6438.44	6438.44	6438.44	6438.44	6438.44	-74.679			737.93	8681.6	8556.53	8556.53	8556.53	8556.53	8556.53	-874.959
733.73	7021.45	6436.53	6436.53	6436.53	6436.53	6436.53	84.926			737.88	8766.27	8556.2	8556.2	8556.2	8556.2	8556.2	-789.936
733.63	6945.51	6434.47	6434.47	6434.47	6434.47	6434.47	11.048			737.83	8665.47	8555.87	8555.87	8555.87	8555.87	8555.87	-890.401
733.53	6761.32	6432.36	6432.36	6432.36	6432.36	6432.36	-171.043			737.78	8708.13	8555.53	8555.53	8555.53	8555.53	8555.53	-847.416
733.43	6722.56	6429.98	6429.98	6429.98	6429.98	6429.98	-207.421			737.73	8689.67	8555.2	8555.2	8555.2	8555.2	8555.2	-865.493
733.33	7157.48	6427.45	6427.45	6427.45	6427.45	6427.45	230.027			737.68	8610.33	8554.8	8554.8	8554.8	8554.8	8554.8	-944.507
733.23	7185.52	6425.04	6425.04	6425.04	6425.04	6425.04	260.476			737.63	8642	8554.47	8554.47	8554.47	8554.47	8554.47	-912.433
733.13	6792.63	6422.48	6422.48	6422.48	6422.48	6422.48	-129.85			737.58	8583.6	8554.07	8554.07	8554.07	8554.07	8554.07	-970.461
733.03	6923.24	6420.04	6420.04	6420.04	6420.04	6420.04	3.201			737.53	8763.4	8553.73	8553.73	8553.73	8553.73	8553.73	-790.338
732.93	6575.99	6417.98	6417.98	6417.98	6417.98	6417.98	-341.995			737.48	8638.13	8553.33	8553.33	8553.33	8553.33	8553.33	-915.203
732.83	6706.23	6416.13	6416.13	6416.13	6416.13	6416.13	-209.899			737.43	8594.47	8553	8553	8553	8553	8553	-958.51
732.73	6942.47	6414.21	6414.21	6414.21	6414.21	6414.21	28.261			737.38	8733.93	8552.6	8552.6	8552.6	8552.6	8552.6	-818.649
732.63	6863.02	6412.39	6412.39	6412.39	6412.39	6412.39	-49.376			737.33	8670.73	8552.13	8552.13	8552.13	8552.13	8552.13	-881.4
732.53	6788.16	6410.43	6410.43	6410.43	6410.43	6410.43	-122.264			737.28	8787	8551.67	8551.67	8551.67	8551.67	8551.67	-764.665
732.43	6739.47	6408.36	6408.36	6408.36	6408.36	6408.36	-168.885			737.23	8575.93	8551.13	8551.13	8551.13	8551.13	8551.13	-975.199
732.33	6810.72	6406.29	6406.29	6406.29	6406.29	6406.29	-95.574			737.18	8898.13	8550.67	8550.67	8550.67	8550.67	8550.67	-652.507
732.23	6929.64	6404.39	6404.39	6404.39	6404.39	6404.39	25.257			737.13	8834.33	8550.2	8550.2	8550.2	8550.2	8550.2	-715.862
732.13	6668.31	6402.49	6402.49	6402.49	6402.49	6402.49	-234.176			737.08	8773.27	8549.67	8549.67	8549.67	8549.67	8549.67	-776.418
732.03	6773.56	6400.65	6400.65	6400.65	6400.65	6400.65	-127.097			737.03	8617.07	8549.2	8549.2	8549.2	8549.2	8549.2	-932.087
731.93	6650.18	6398.99	6398.99	6398.99	6398.99	6398.99	-248.815			736.98	8651.47	8548.67	8548.67	8548.67	8548.67	8548.67	-897.219
731.83	6609.44	6397.47	6397.47	6397.47	6397.47	6397.47	-288.033			736.93	8701.47	8548.27	8548.27	8548.27	8548.27	8548.27	-846.789
731.73	6758.69	6395.76	6395.76	6395.76	6395.76	6395.76	-137.069			736.88	8691.73	8547.8	8547.8	8547.8	8547.8	8547.8	-856.035
731.63	6881	6394.06	6394.06	6394.06	6394.06	6394.06	-13.059			736.83	8650.07	8547.47	8547.47	8547.47	8547.47	8547.47	-897.379
731.53	6744.47	6392.39	6392.39	6392.4	6392.39	6392.4	-147.928			736.78	8664.53	8547.13	8547.13	8547.13	8547.13	8547.13	-882.563
731.43	6602.22	6390.86	6390.86	6390.86	6390.86	6390.86	-288.647			736.73	8557.47	8546.87	8546.87	8546.87	8546.87	8546.87	-989.371
731.33	6449.99	6389.76	6389.76	6389.76	6389.76	6389.76	-439.779			736.68	8595.93	8546.6	8546.6	8546.6	8546.6	8546.6	-950.679
731.23	6260.44	6388.93	6388.93	6388.93	6388.93	6388.93	-628.492			736.63	8480.93	8546.4	8546.4	8546.4	8546.4	8546.4	-1065.44
731.13	6572.14	6388.43	6388.43	6388.44	6388.43	6388.44	-316.294			736.58	8599.33	8546.13	8546.13	8546.13	8546.13	8546.13	-946.791
731.03	6351.15	6387.93	6387.93	6387.93	6387.93	6387.93	-536.781			736.53	8614.6	8545.87	8545.87	8545.87	8545.87	8545.87	-931.277
730.93	6611.26	6387.36	6387.36	6387.37	6387.36	6387.37	-276.106			736.48	8532.93	8545.67	8545.67	8545.67	8545.67	8545.67	-1012.71
730.83	6518.28	6386.4	6386.4	6386.41	6386.4	6386.41	-368.127			736.43	8489.87	8545.4	8545.4	8545.4	8545.4	8545.4	-1055.57
730.73	6700.21	6385.5	6385.5	6385.52	6385.5	6385.52	-185.311			736.38	8759.8	8545.13	8545.13	8545.13	8545.13	8545.13	-785.338
730.63	6490.84	6384.35	6384.35	6384.37	6384.35	6384.37	-393.527			736.33	8738.6	8544.87	8544.87	8544.87	8544.87	8544.87	-806.255
730.53	6637.95	6382.92	6382.92	6382.95	6382.92	6382.95	-244.999			736.28	8613.27	8544.6	8544.6	8544.6	8544.6	8544.6	-931.314
730.43	6914.08	6381.43	6381.43	6381.47	6381.43	6381.47	32.617			736.23	8651.8	8544.27	8544.27	8544.27	8544.27	8544.27	-892.521
730.33	6585.5	6379.83	6379.83	6379.87	6379.83	6379.87	-294.371			736.18	8677.8	8544	8544	8544	8544	8544	-866.182
730.23	6819.02	6378.16	6378.16	6378.23	6378.16	6378.23	-59.205			736.13	8679	8543.67	8543.67	8543.67	8543.67	8543.67	-864.697
730.13	6545.1	6376.3	6376.3	6376.38	6376.3	6376.38	-331.278			736.08	8486.13	8543.33	8543.33	8543.33	8543.33	8543.33	-1057.19
730.03	6862.77	6374.65	6374.65	6374.75	6374.65	6374.75	-11.989			736.03	8629.8	8543.07	8543.07	8543.07	8543.07	8543.07	-913.235
729.93	6649.32	6372.93	6372.93	6373.06	6372.93	6373.06	-223.742			735.98	8626.33	8542.73	8542.73	8542.73	8542.73	8542.73	-916.379
729.83	6666.01	6371.32	6371.32	6371.48	6371.32	6371.48	-205.474			735.93	8573.8	8542.4	8542.4	8542.4	8542.4	8542.4	-968.643
729.73	6685.82	6369.59	6369.59	6369.8	6369.59	6369.8	-183.977			735.88	8665.13	8542.07	8542.07	8542.07	8542.07	8542.07	-876.916
729.63	6664.96	6367.96	6367.96	6368.21	6367.96	6368.21	-203.249			735.83	8565.87	8541.73	8541.73	8541.73	8541.73	8541.73	-975.871
729.53	6751.28	6365.93	6365.93	6366.25	6365.93	6366.25	-114.977			735.78	8658.93	8541.4	8541.4	8541.4	8541.4	8541.4	-882.415
729.43	7079.52	6364.1	6364.1	6364.51	6364.1	6364.51	215.009			735.73	8751.27	8540.93	8540.93	8540.93	8540.93	8540.93	-789.663
729.33	6434.81	6362.58	6362.58	6363.08	6362.58	6363.08	-428.267			735.68	8775.2	8540.47	8540.47	8540.47	8540.47	8540.47	-765.285
729.23	6330.04	6361.02	6361.02	6361.64	6361.02	6361.64	-531.607			735.63	8704.13	8540.07	8540.07	8540.07	8540.07	8540.07	-835.946
729.13	6698.64	6359.32	6359.32	6360.1	6359.32	6360.1	-161.451			735.58	8617.2	8539.6	8539.6	8539.6	8539.6	8539.6	-922.393
729.03	6896.37	6357.71	6357.71	6358.67	6357.71	6358.67	37.699			735.53	8856.27	8539.13	8539.13	8539.13	8539.13	8539.13	-682.91
728.93	6972.23	6355.6	6355.6	6356.79	6355.6	6356.79	115.443			735.48	8702.67	8538.67	8538.67	8538.67	8538.67	8538.67	-835.978
728.83	6988.41	6353.14	6353.14	6354.6	6353.14	6354.6	133.808			735.43	8524.07	8538.2	8538.2	8538.2	8538.2	8538.2	-1014.11
728.73	6719.35	6350.65	6350.65	6352.45	6350.65	6352.45	-133.101			735.38	8715.13	8537.73	8537.73	8537.73	8537.73	8537.73	-822.589
728.63	6714.14	6348.31	6348.31	6350.51	6348.31	6350.51	-136.371			735.33	8694.8	8537.4	8537.4	8537.4	8537.4	8537.4	-842.553
728.53	6722.51	6346.29	6346.29	6348.97	6346.29	6348.97	-126.452			735.28	8635.4	8537	8537	8537	8537	8537	-901.592
728.43	6598.93	6344.42	6344.42	6347.68	6344.42	6347.68	-248.75			735.23	8686.73	8536.6	8536.6	8536.6	8536.6	8536.6	-849.897
728.33	6796.08	6342.41	6342.41	6346.37	6342.41	6346.37	-50.285			735.18	8486.8	8536.33	8536.33	8536.33	8536.33	8536.33	-1049.48
728.23	6869.62	6340.47	6340.47	6345.25	6340.47	6345.25	24.375			735.13	8499.67	8536	8536	8536	8536	8536	-1036.32
728.13	6636.74	6338.75	6338.75	6344.52	6338.75	6344.52	-207.781			735.08	8717.67	8535.67	8535.67	8535.67	8535.67	8535.67	-818.023
728.03	6446.66	6336.77	6336.77	6343.7	6336.77	6343.7	-397.039			735.03	8666.13	8535.4	8535.4	8535.4	8535.4	8535.4	-869.25
727.93	6899.75	6334.61	6334.61	6342.92	6334.61	6342.92	56.831			734.98	8418	8535.07	8535.07	8535.07	8535.07	8535.07	-1117.05
727.83	6981.79	6332.45	6332.45	6342.39	6332.45	6342.39	139.405			734.93	8710.87	8534.8	8534.8	8534.8	8534.8	8534.8	-823.953
727.73	6851.92	6329.91	6329.91	6341.75	6329.91	6341.75	10.168			734.88	8670.53	8534.53	8534.53	8534.53	8534.53	8534.53	-864.024
727.63	7063.78	6327.19	6327.19	6341.26	6327.19	6341.26	222.52			734.83	8627	8534.2	8534.2	8534.2	8534.2	8534.2	-907.194
727.53	6638.02	6324.49	6324.49	6341.16	6324.49	6341.16	-203.145			734.78	8590.13	8533.87	8533.87	8533.87	8533.87	8533.87	-943.707
727.43	6865.63	6321.9	6321.9	6341.6	6321.9	6341.6	24.026			734.73	8557	8533.53	8533.53	8533.53	8533.53	8533.53	-976.517
727.33	6832.75	6319.36	6319.36	6342.56	6319.36	6342.56	-9.812			734.68	8689.4	8533.2	8533.2	8533.2	8533.2	8533.2	-843.777
727.23	6797.6	6317.35	6317.35	6344.59	6317.35	6344.59	-46.993			734.63	8653.73	8532.73	8532.73	8532.73	8532.73	8532.73	-879.027
727.13	6438.05	6315.43	6315.43	6347.33	6315.43	6347.33	-409.277			734.58	8646	8532.33	8532.33	8532.33	8532.33	8532.33	-886.301
727.03	6524.66	6313.81	6313.81	6351.04	6313.81	6351.04	-326.384			734.53	8616.4	8531.87	8531.87	8531.87	8531.87	8531.87	-915.461
726.93	6523.5	6312.46	6312.46	6355.79	6312.46	6355.79	-332.292			734.48	8760.33	8531.47	8531.47	8531.47	8531.47	8531.47	-771.125
726.83	6509.34	6311.32	6311.32	6361.6	6311.32	6361.6	-352.253			734.43	8833.27	8530.93	8530.93	8530.93	8530.93	8530.93	-697.651
726.73	6553.13	6310.05	6310.05	6368.21	6310.05	6368.21	-315.08			734.38	8664.53	8530.4	8530.4	8530.4	8530.4	8530.4	-865.867
726.63	6577.25	6308.69	6308.69	6375.75	6308.69	6375.75	-298.504			734.33	8665.2	8529.87	8529.87	8529.87	8529.87	8529.87	-864.675
726.53	6622.79	6307.05	6307.05	6384.15	6307.05	6384.15	-261.361			734.28	8732.13	8529.27	8529.27	8529.27	8529.27	8529.27	-797.125
726.43	6829.34	6305.06	6305.06	6393.41	6305.06	6393.41	-64.063			734.23	8711.6	8528.67	8528.67	8528.67	8528.67	8528.67	-817.119
726.33	6907.68	6302.57	6302.57	6403.51	6302.57	6403.51	4.174			734.18	8775.87	8528.13	8528.13	8528.13	8528.13	8528.13	-752.242
726.23	7095.82	6299.7	6299.7	6414.64	6299.7	6414.64	181.178			734.13	8776.8	8527.6	8527.6	8527.6	8527.6	8527.6	-750.821
726.13	7007.72	6296.57	6296.57	6427.04	6296.57	6427.04	80.687			734.08	8829.47	8527.07	8527.07	8527.07	8527.07	8527.07	-697.612
726.03	6903.33	6293.35	6293.35	6440.97	6293.35	6440.97	-37.634			734.03	8487.2	8526.6	8526.6	8526.6	8526.6	8526.6	-1039.41
725.93	6909.44	6290.39	6290.39	6456.87	6290.39	6456.87	-47.432			733.98	8617.73	8526.07	8526.07	8526.07	8526.07	8526.07	-908.313
725.83	6590.36	6287.87	6287.87	6474.99	6287.87	6474.99	-384.63			733.93	8605.87	8525.53	8525.53	8525.53	8525.53	8525.53	-919.647
725.73	6600.48	6285.69	6285.69	6495.3	6285.69	6495.3	-394.821			733.88	8638.4	8525	8525	8525	8525	8525	-886.575
725.63	6590.62	6283.56	6283.56	6517.57	6283.56	6517.57	-426.941			733.83	8701.2	8524.4	8524.4	8524.4	8524.4	8524.4	-823.163
725.53	6843.21	6281.38	6281.38	6541.71	6281.38	6541.71	-198.495			733.78	8787.27	8523.8	8523.8	8523.8	8523.8	8523.8	-736.533
725.43	6954.88	6278.81	6278.81	6567.4	6278.81	6567.4	-112.518			733.73	8725.93	8523.27	8523.27	8523.27	8523.27	8523.27	-797.34
725.33	7019.85	6275.83	6275.83	6594.59	6275.83	6594.59	-74.741			733.68	8821.13	8522.67	8522.67	8522.67	8522.67	8522.67	-701.503
725.23	7060.82	6272.51	6272.51	6623.32	6272.51	6623.32	-62.498			733.63	8916.2	8522.07	8522.07	8522.07	8522.07	8522.07	-605.879
725.13	6953.72	6269.17	6269.17	6653.8	6269.17	6653.8	-200.082			733.58	8717.73	8521.4	8521.4	8521.4	8521.4	8521.4	-803.686
725.03	6856.26	6265.7	6265.7	6685.82	6265.7	6685.82	-329.559			733.53	8644	8520.8	8520.8	8520.8	8520.8	8520.8	-876.794
724.93	7076.05	6262.06	6262.06	6719.15	6262.06	6719.15	-143.106			733.48	8816.87	8520.13	8520.13	8520.13	8520.13	8520.13	-703.222
724.83	7210.36	6258.34	6258.34	6753.7	6258.34	6753.7	-43.338			733.43	8603.07	8519.47	8519.47	8519.47	8519.47	8519.47	-916.386
724.73	7119.75	6254.56	6254.56	6789.21	6254.56	6789.21	-169.462			733.38	8622.27	8518.8	8518.8	8518.8	8518.8	8518.8	-896.521
724.63	7011.9	6250.64	6250.64	6825.31	6250.64	6825.31	-313.411			733.33	8737.8	8518.13	8518.13	8518.13	8518.13	8518.13	-780.333
724.53	7000.51	6246.58	6246.58	6861.68	6246.58	6861.68	-361.163			733.28	8855.6	8517.53	8517.53	8517.53	8517.53	8517.53	-661.958
724.43	7204.98	6242.46	6242.46	6897.98	6242.46	6897.98	-193.005			733.23	8713.93	8517	8517	8517	8517	8517	-803.039
724.33	7267.8	6238.24	6238.24	6933.77	6238.24	6933.77	-165.974			733.18	8713.4	8516.33	8516.33	8516.33	8516.33	8516.33	-802.943
724.23	7211.01	6233.83	6233.83	6968.51	6233.83	6968.51	-257.507			733.13	8717.93	8515.73	8515.73	8515.73	8515.73	8515.73	-797.784
724.13	7207.78	6229.41	6229.41	7001.89	6229.41	7001.89	-294.111			733.08	8631	8515.07	8515.07	8515.07	8515.07	8515.07	-884.071
724.03	6997.75	6225.3	6225.3	7033.76	6225.3	7033.76	-536			733.03	8683.27	8514.4	8514.4	8514.4	8514.4	8514.4	-831.119
723.93	6825.25	6221.49	6221.49	7063.58	6221.49	7063.58	-738.333			732.98	8885.2	8513.73	8513.73	8513.73	8513.73	8513.73	-628.522
723.83	6915.83	6217.71	6217.71	7090.62	6217.71	7090.62	-674.793			732.93	8861.4	8513.07	8513.07	8513.07	8513.07	8513.07	-651.691
723.73	7152.36	6213.89	6213.89	7114.34	6213.89	7114.34	-461.982			732.88	8735.73	8512.47	8512.47	8512.47	8512.47	8512.47	-776.721
723.63	7233.77	6209.94	6209.94	7134.2	6209.94	7134.2	-400.437			732.83	8582.33	8511.87	8511.87	8511.87	8511.87	8511.87	-929.503
723.53	7127.59	6205.91	6205.91	7149.87	6205.91	7149.87	-522.286			732.78	8718.27	8511.27	8511.27	8511.27	8511.27	8511.27	-792.978
723.43	6905.07	6201.77	6201.77	7161	6201.77	7161	-755.93			732.73	8685.6	8510.67	8510.67	8510.67	8510.67	8510.67	-825.092
723.33	7014.9	6197.37	6197.37	7167.17	6197.37	7167.17	-652.269			732.68	8742	8510.07	8510.07	8510.07	8510.07	8510.07	-768.093
723.23	7431.33	6192.96	6192.96	7168.45	6192.96	7168.45	-237.112			732.63	8582.6	8509.53	8509.53	8509.53	8509.53	8509.53	-926.923
723.13	7217.65	6188.58	6188.58	7164.77	6188.58	7164.77	-447.115			732.58	8604.13	8509	8509	8509	8509	8509	-904.922
723.03	7080.66	6184.14	6184.14	7156.04	6184.14	7156.04	-575.384			732.53	8653.73	8508.53	8508.53	8508.53	8508.53	8508.53	-854.806
722.93	6945.39	6179.57	6179.57	7142.26	6179.57	7142.26	-696.866			732.48	8729.87	8508	8508	8508	8508	8508	-778.125
722.83	7148.9	6175.09	6175.09	7123.81	6175.09	7123.81	-474.906			732.43	8600.13	8507.47	8507.47	8507.47	8507.47	8507.47	-907.331
722.73	7305.96	6170.89	6170.89	7101.12	6170.89	7101.12	-295.151			732.38	8686.4	8506.93	8506.93	8506.93	8506.93	8506.93	-820.523
722.63	6884.01	6166.79	6166.79	7074.32	6166.79	7074.32	-690.308			732.33	8731.73	8506.4	8506.4	8506.4	8506.4	8506.4	-774.666
722.53	6940.41	6162.5	6162.5	7043.5	6162.5	7043.5	-603.093			732.28	8706.53	8505.93	8505.93	8505.93	8505.93	8505.93	-799.388
722.43	7143.72	6158.22	6158.22	7009.27	6158.22	7009.27	-365.549			732.23	8691.6	8505.4	8505.4	8505.4	8505.4	8505.4	-813.789
722.33	7125.41	6154.24	6154.24	6972.4	6154.24	6972.4	-346.991			732.18	8698.13	8504.87	8504.87	8504.87	8504.87	8504.87	-806.755
722.23	6932.82	6150.46	6150.46	6933.26	6150.46	6933.26	-500.438			732.13	8587.67	8504.33	8504.33	8504.33	8504.33	8504.33	-916.675
722.13	6641.07	6146.68	6146.68	6892.13	6146.68	6892.13	-751.063			732.08	8517.4	8503.8	8503.8	8503.8	8503.8	8503.8	-986.4
722.03	6935.41	6143.08	6143.08	6849.71	6143.08	6849.71	-414.307			732.03	8749.67	8503.27	8503.27	8503.27	8503.27	8503.27	-753.609
721.93	6910.09	6139.61	6139.61	6806.43	6139.61	6806.43	-396.339			731.98	8713.87	8502.73	8502.73	8502.73	8502.73	8502.73	-788.855
721.83	6957.73	6136.43	6136.43	6762.89	6136.43	6762.89	-305.155			731.93	8630.2	8502.2	8502.2	8502.2	8502.2	8502.2	-872.007
721.73	6602.04	6133.22	6133.22	6719.22	6133.22	6719.22	-617.178			731.88	8680.93	8501.67	8501.67	8501.67	8501.67	8501.67	-820.702
721.63	6651.97	6130.28	6130.28	6676.11	6130.28	6676.11	-524.14			731.83	8646.6	8501.13	8501.13	8501.13	8501.13	8501.13	-854.511
721.53	6605.81	6127.46	6127.46	6633.76	6127.46	6633.76	-527.954			731.78	8823.4	8500.6	8500.6	8500.6	8500.6	8500.6	-677.197
721.43	6766.55	6124.73	6124.73	6592.45	6124.73	6592.45	-325.899			731.73	8767.8	8500.07	8500.07	8500.07	8500.07	8500.07	-732.275
721.33	6843.86	6121.92	6121.92	6552.28	6121.92	6552.28	-208.413			731.68	8542.73	8499.53	8499.53	8499.53	8499.53	8499.53	-956.792
721.23	6680.28	6118.73	6118.73	6513.17	6118.73	6513.17	-332.889			731.63	8555.07	8499	8499	8499	8499	8499	-943.925
721.13	7065.87	6115.59	6115.59	6475.73	6115.59	6475.73	90.141			731.58	8618.73	8498.4	8498.4	8498.4	8498.4	8498.4	-879.681
721.03	6531.16	6112.48	6112.48	6440.06	6112.48	6440.06	-408.901			731.53	8670.27	8497.93	8497.93	8497.93	8497.93	8497.93	-827.609
720.93	6722.14	6109.35	6109.35	6406.22	6109.35	6406.22	-184.074			731.48	8791.73	8497.4	8497.4	8497.4	8497.4	8497.4	-705.687
720.83	6856.73	6106.35	6106.35	6374.42	6106.35	6374.42	-17.686			731.43	8625.6	8496.93	8496.93	8496.93	8496.93	8496.93	-871.32
720.73	6508.33	6103.67	6103.67	6344.87	6103.67	6344.87	-336.542			731.38	8655.4	8496.47	8496.47	8496.53	8496.47	8496.53	-841.12
720.63	6695.41	6100.76	6100.76	6317.03	6100.76	6317.03	-121.618			731.33	8574.47	8496.07	8496.07	8496.07	8496.07	8496.07	-921.577
720.53	6770.79	6097.89	6097.89	6291.13	6097.89	6291.13	-20.347			731.28	8555.47	8495.6	8495.6	8495.6	8495.6	8495.6	-940.135
720.43	6676.05	6095.12	6095.12	6267.21	6095.12	6267.22	-91.163			731.23	8570.27	8495.07	8495.07	8495.07	8495.07	8495.07	-924.845
720.33	6715.87	6092.33	6092.33	6245.07	6092.33	6245.07	-29.2			731.18	8697.33	8494.6	8494.6	8494.6	8494.6	8494.6	-797.258
720.23	6524.3	6089.53	6089.53	6224.65	6089.53	6224.65	-200.354			731.13	8518.13	8494.13	8494.13	8494.13	8494.13	8494.13	-976.04
720.13	6695.53	6086.83	6086.83	6205.97	6086.83	6205.97	-10.447			731.08	8733.6	8493.67	8493.67	8493.67	8493.67	8493.67	-760.085
720.03	6642.8	6084.18	6084.18	6188.9	6084.18	6188.9	-46.097			731.03	8705.67	8493.2	8493.2	8493.2	8493.2	8493.2	-787.508
719.93	6604.8	6081.45	6081.46	6173.2	6081.45	6173.2	-68.405			730.98	8632.87	8492.67	8492.67	8492.67	8492.67	8492.67	-859.845
719.83	6789.31	6078.59	6078.59	6158.71	6078.59	6158.72	130.593			730.93	8614.13	8492.13	8492.13	8492.13	8492.13	8492.13	-878.008
719.73	6669.44	6076.04	6076.04	6145.8	6076.04	6145.8	23.635			730.88	8657.93	8491.53	8491.53	8491.53	8491.53	8491.53	-833.654
719.63	6326.92	6073.77	6073.78	6134.31	6073.77	6134.32	-307.4			730.83	8820.2	8491	8491	8491	8491	8491	-670.745
719.53	6307.9	6071.4	6071.41	6123.79	6071.4	6123.8	-315.908			730.78	8617.8	8490.33	8490.33	8490.33	8490.33	8490.33	-872.528
719.43	6701.66	6069.05	6069.07	6114.24	6069.05	6114.26	87.397			730.73	8718.2	8489.6	8489.6	8489.6	8489.6	8489.6	-771.435
719.33	6763.35	6066.74	6066.76	6105.61	6066.74	6105.63	157.724			730.68	8695.53	8488.93	8488.93	8488.93	8488.93	8488.93	-793.421
719.23	6611.63	6064.14	6064.17	6097.47	6064.14	6097.49	14.138			730.63	8700.2	8488.27	8488.27	8488.27	8488.27	8488.27	-788.06
719.13	6645.32	6061.69	6061.73	6090.18	6061.69	6090.21	55.107			730.58	8872.87	8487.53	8487.53	8487.53	8487.53	8487.53	-614.645
719.03	6123.72	6059.63	6059.68	6083.91	6059.63	6083.95	-460.232			730.53	8828.07	8486.87	8486.87	8486.87	8486.87	8486.87	-658.793
718.93	6247.62	6057.82	6057.88	6078.45	6057.82	6078.51	-330.884			730.48	8715	8486.27	8486.27	8486.27	8486.27	8486.27	-771.299
718.83	6468.98	6056.15	6056.22	6073.62	6056.15	6073.69	-104.713			730.43	8679.2	8485.67	8485.67	8485.73	8485.67	8485.73	-806.523
718.73	6452.9	6054.56	6054.65	6069.32	6054.56	6069.42	-116.516			730.38	8642.27	8485.13	8485.13	8485.13	8485.13	8485.13	-842.915
718.63	6530.81	6052.71	6052.82	6065.14	6052.71	6065.26	-34.451			730.33	8491.53	8484.6	8484.6	8484.67	8484.6	8484.67	-993.1
718.53	6420	6050.72	6050.87	6061.16	6050.72	6061.31	-141.311			730.28	8460.87	8484.07	8484.07	8484.13	8484.07	8484.13	-1023.28
718.43	6393.17	6048.69	6048.87	6057.43	6048.69	6057.62	-164.445			730.23	8511.8	8483.67	8483.67	8483.67	8483.67	8483.67	-971.859
718.33	6508.87	6046.49	6046.73	6053.79	6046.49	6054.02	-45.156			730.18	8610.67	8483.27	8483.27	8483.27	8483.27	8483.27	-872.598
718.23	6630.78	6044.13	6044.43	6050.2	6044.13	6050.5	80.276			730.13	8552.27	8482.87	8482.87	8482.93	8482.87	8482.93	-930.623
718.13	6701.4	6041.84	6042.22	6046.88	6041.84	6047.26	154.139			730.08	8665.13	8482.53	8482.53	8482.53	8482.53	8482.53	-817.423
718.03	6331.2	6039.9	6040.38	6044.08	6039.9	6044.55	-213.352			730.03	8567.8	8482.2	8482.2	8482.2	8482.2	8482.2	-914.442
717.93	5978.87	6038.28	6038.88	6041.72	6038.28	6042.32	-563.453			729.98	8611.87	8481.8	8481.8	8481.87	8481.8	8481.87	-870.009
717.83	6143.71	6036.92	6037.66	6039.75	6036.92	6040.49	-396.781			729.93	8600.87	8481.4	8481.4	8481.47	8481.4	8481.47	-880.591
717.73	6326.67	6035.52	6036.45	6037.85	6035.52	6038.77	-212.097			729.88	8573.47	8480.93	8480.93	8481.07	8480.93	8481.07	-907.561
717.63	6734.33	6033.88	6035.03	6035.78	6033.88	6036.93	197.402			729.83	8589.53	8480.53	8480.53	8480.6	8480.53	8480.6	-891.037
717.53	6598.68	6031.94	6033.36	6033.49	6031.94	6034.91	63.767			729.78	8617.6	8480.07	8480.07	8480.13	8480.07	8480.13	-862.586
717.43	6314.34	6030.05	6031.8	6031.31	6030.05	6033.06	-218.716			729.73	8573.47	8479.6	8479.6	8479.73	8479.6	8479.73	-906.245
717.33	6079.65	6028.19	6030.34	6029.21	6028.19	6031.36	-451.714			729.68	8654.4	8479.2	8479.2	8479.33	8479.2	8479.33	-824.937
717.23	6278.71	6026.64	6029.28	6027.47	6026.64	6030.1	-251.396			729.63	8646.93	8478.8	8478.8	8478.93	8478.8	8478.93	-832.045
717.13	6370.4	6025.18	6028.41	6025.85	6025.18	6029.07	-158.679			729.58	8567.4	8478.4	8478.4	8478.53	8478.4	8478.53	-911.173
717.03	6487.12	6023.75	6027.69	6024.29	6023.75	6028.22	-41.098			729.53	8651.47	8478	8478	8478.13	8478	8478.13	-826.686
716.93	6276.86	6022.25	6027.03	6022.68	6022.25	6027.46	-250.598			729.48	8387.53	8477.53	8477.53	8477.73	8477.53	8477.73	-1090.19
716.83	6150.7	6020.73	6026.52	6021.07	6020.73	6026.86	-376.168			729.43	8554.73	8477.07	8477.07	8477.33	8477.07	8477.33	-922.556
716.73	6301.23	6019.1	6026.1	6019.37	6019.1	6026.37	-225.143			729.38	8694.47	8476.6	8476.6	8476.87	8476.6	8476.87	-782.434
716.63	6479.9	6017.45	6025.88	6017.66	6017.45	6026.1	-46.198			729.33	8599.73	8476.13	8476.13	8476.47	8476.13	8476.47	-876.685
716.53	6504.41	6015.75	6025.89	6015.92	6015.75	6026.06	-21.655			729.28	8639.27	8475.73	8475.73	8476.07	8475.73	8476.07	-836.775
716.43	6315.35	6014.01	6026.15	6014.14	6014.01	6026.29	-210.935			729.23	8675.93	8475.33	8475.33	8475.67	8475.33	8475.67	-799.745
716.33	6200.06	6012.46	6026.96	6012.57	6012.46	6027.07	-327.009			729.18	8608.4	8474.93	8474.93	8475.33	8474.93	8475.33	-866.917
716.23	6068.02	6011.26	6028.53	6011.34	6011.26	6028.61	-460.591			729.13	8598.8	8474.47	8474.47	8474.87	8474.47	8474.87	-876.067
716.13	6085.32	6010.11	6030.62	6010.18	6010.11	6030.68	-445.367			729.08	8475.07	8473.93	8473.93	8474.47	8473.93	8474.47	-999.354
716.03	6426.67	6008.78	6033.05	6008.83	6008.77	6033.1	-106.436			729.03	8605.87	8473.53	8473.53	8474.07	8473.53	8474.07	-868.191
715.93	6528.92	6007.38	6036.04	6007.42	6007.38	6036.08	-7.162			728.98	8559.93	8473.07	8473.07	8473.73	8473.07	8473.73	-913.773
715.83	6256.2	6005.96	6039.68	6005.98	6005.95	6039.71	-283.513			728.93	8682.47	8472.67	8472.67	8473.33	8472.67	8473.33	-790.855
715.73	6100.47	6004.17	6043.74	6004.19	6004.17	6043.76	-443.297			728.88	8640.67	8472.2	8472.2	8473	8472.2	8473	-832.353
715.63	6485.2	6002.21	6048.49	6002.22	6002.2	6048.52	-63.313			728.83	8434.07	8471.8	8471.8	8472.67	8471.8	8472.67	-1038.56
715.53	6618.11	6000.49	6054.47	6000.5	6000.48	6054.49	63.616			728.78	8579.47	8471.33	8471.33	8472.33	8471.33	8472.33	-892.829
715.43	6242.62	5998.85	6061.62	5998.85	5998.84	6061.64	-319.023			728.73	8640.33	8470.93	8470.93	8472	8470.93	8472	-831.648
715.33	6159.65	5997.13	6069.9	5997.13	5997.12	6069.92	-410.263			728.68	8651.27	8470.53	8470.53	8471.73	8470.53	8471.73	-820.454
715.23	6182.31	5995.5	6079.61	5995.5	5995.49	6079.63	-397.315			728.63	8635.6	8470.13	8470.13	8471.47	8470.13	8471.47	-835.887
715.13	6369.11	5993.95	6090.85	5993.94	5993.93	6090.87	-221.761			728.58	8443.27	8469.73	8469.73	8471.2	8469.73	8471.2	-1027.97
715.03	6533.49	5992.18	6103.48	5992.16	5992.15	6103.5	-70.009			728.53	8559	8469.33	8469.33	8471	8469.33	8471	-912.004
714.93	6483.86	5990.23	6117.67	5990.2	5990.2	6117.7	-133.838			728.48	8395.33	8468.93	8468.93	8470.73	8468.93	8470.73	-1075.42
714.83	6350.39	5987.94	6133.39	5987.9	5987.9	6133.44	-283.05			728.43	8650.27	8468.47	8468.47	8470.47	8468.47	8470.47	-820.181
714.73	6565.4	5985.52	6151.01	5985.46	5985.46	6151.07	-85.672			728.38	8690.53	8468.07	8468.07	8470.27	8468.07	8470.27	-779.702
714.63	6509.2	5983.18	6170.85	5983.1	5983.1	6170.93	-161.737			728.33	8559.93	8467.67	8467.67	8470.07	8467.67	8470.07	-910.17
714.53	6440.56	5980.76	6192.89	5980.65	5980.65	6193	-252.44			728.28	8596.67	8467.27	8467.27	8469.93	8467.27	8469.93	-873.257
714.43	6573.25	5978.16	6217.14	5978.01	5978	6217.3	-144.053			728.23	8632.8	8466.87	8466.87	8469.8	8466.87	8469.8	-836.994
714.33	6556.25	5975.63	6243.95	5975.42	5975.41	6244.17	-187.921			728.18	8584.47	8466.47	8466.47	8469.67	8466.47	8469.67	-885.239
714.23	6492.52	5972.94	6273.19	5972.65	5972.65	6273.48	-280.954			728.13	8532.47	8465.93	8465.93	8469.53	8465.93	8469.53	-937.056
714.13	6698.9	5970.18	6304.98	5969.79	5969.79	6305.37	-106.473			728.08	8561.47	8465.47	8465.47	8469.4	8465.47	8469.4	-907.929
714.03	6532.28	5967.6	6339.62	5967.08	5967.08	6340.14	-307.864			728.03	8486.87	8465	8465	8469.33	8465	8469.33	-982.408
713.93	6388.67	5965.08	6376.97	5964.38	5964.38	6377.66	-488.988			727.98	8643.8	8464.53	8464.53	8469.27	8464.53	8469.27	-825.501
713.83	6529.88	5962.47	6416.83	5961.55	5961.55	6417.75	-387.872			727.93	8770.33	8464.07	8464.07	8469.27	8464.07	8469.27	-698.956
713.73	6630.59	5959.94	6459.27	5958.72	5958.72	6460.48	-329.894			727.88	8599.33	8463.6	8463.6	8469.27	8463.6	8469.27	-869.958
713.63	6680.49	5956.99	6503.64	5955.4	5955.4	6505.23	-324.745			727.83	8513.93	8463	8463	8469.27	8463	8469.27	-955.278
713.53	7090.06	5953.84	6549.95	5951.76	5951.76	6552.03	38.033			727.78	8461.6	8462.4	8462.4	8469.27	8462.4	8469.27	-1007.64
713.43	6725.51	5950.56	6598	5947.86	5947.86	6600.7	-375.19			727.73	8771.6	8461.8	8461.8	8469.33	8461.8	8469.33	-697.716
713.33	6809.08	5947.34	6647.64	5943.85	5943.85	6651.14	-342.059			727.68	8780.73	8461.2	8461.2	8469.4	8461.2	8469.4	-688.663
713.23	6738.98	5944.03	6698.31	5939.54	5939.54	6702.8	-463.821			727.63	8857.27	8460.53	8460.53	8469.47	8460.53	8469.47	-612.241
713.13	7005.39	5941.09	6749.98	5935.33	5935.33	6755.73	-250.344			727.58	8616.33	8459.93	8459.93	8469.67	8459.93	8469.67	-853.375
713.03	6951.9	5938.29	6801.88	5930.96	5930.96	6809.22	-357.324			727.53	8505.13	8459.27	8459.27	8469.93	8459.27	8469.93	-964.801
712.93	6893.95	5935.86	6853.62	5926.55	5926.55	6862.92	-468.974			727.48	8690.87	8458.67	8458.67	8470.27	8458.67	8470.27	-779.425
712.83	6824.36	5933.66	6904.38	5921.92	5921.92	6916.13	-591.767			727.43	8709.8	8457.93	8457.93	8470.67	8457.93	8470.67	-760.859
712.73	6978.27	5931.95	6953.68	5917.2	5917.2	6968.43	-490.161			727.38	8680.6	8457.33	8457.33	8471.13	8457.33	8471.13	-790.531
712.63	7084.03	5930.96	7000.96	5912.53	5912.53	7019.4	-435.368			727.33	8532.87	8456.73	8456.73	8471.73	8456.73	8471.73	-938.855
712.53	6881.82	5930.38	7045.11	5907.45	5907.45	7068.04	-686.221			727.28	8651.27	8456.2	8456.2	8472.53	8456.2	8472.53	-821.271
712.43	7323.8	5930.6	7085.67	5902.22	5902.22	7114.06	-290.261			727.23	8626.33	8455.73	8455.73	8473.47	8455.73	8473.47	-847.089
712.33	6984.21	5931.97	7122.17	5897.02	5897.02	7157.12	-672.908			727.18	8614.4	8455.2	8455.2	8474.47	8455.2	8474.47	-860.023
712.23	6918.91	5934.85	7154.11	5892.01	5892.01	7196.95	-778.045			727.13	8548.27	8454.67	8454.67	8475.53	8454.67	8475.53	-927.321
712.13	6839.17	5939.05	7180.54	5886.82	5886.82	7232.78	-893.608			727.08	8469.8	8454.2	8454.2	8476.87	8454.2	8476.87	-1007.04
712.03	7077.88	5945.2	7201.31	5881.81	5881.81	7264.69	-686.811			727.03	8410.13	8453.67	8453.67	8478.27	8453.67	8478.27	-1068.13
711.93	7081.35	5953.25	7215.72	5876.73	5876.73	7292.24	-710.888			726.98	8748.53	8453.2	8453.2	8479.73	8453.2	8479.73	-731.231
711.83	7047.11	5963.43	7223.38	5871.52	5871.52	7315.29	-768.175			726.93	8632.8	8452.6	8452.6	8481.4	8452.6	8481.4	-848.577
711.73	7049.37	5975.86	7223.91	5866.03	5866.03	7333.75	-784.378			726.88	8542.13	8452.07	8452.07	8483.13	8452.07	8483.13	-941.025
711.63	7133.25	5990.72	7217.12	5860.15	5860.15	7347.7	-714.443			726.83	8642.13	8451.47	8451.47	8485.07	8451.47	8485.07	-842.923
711.53	7488.45	6008.35	7203.06	5853.94	5853.94	7357.48	-369.025			726.78	8695.2	8450.93	8450.93	8487.13	8450.93	8487.13	-791.929
711.43	7438.27	6029.19	7182.04	5847.55	5847.55	7363.68	-425.405			726.73	8856.93	8450.27	8450.27	8489.33	8450.27	8489.33	-632.381
711.33	7219.85	6053.5	7154.29	5840.98	5840.98	7366.81	-646.956			726.68	8637.67	8449.53	8449.53	8491.6	8449.53	8491.6	-853.955
711.23	7221.03	6081.4	7120.07	5834.12	5834.12	7367.35	-646.316			726.63	8626	8448.8	8448.8	8494.13	8448.8	8494.13	-868.123
711.13	7450.17	6113.28	7080.02	5827.15	5827.15	7366.16	-415.981			726.58	8516.93	8448.07	8448.07	8496.87	8448.07	8496.87	-979.944
711.03	7569.31	6149.38	7034.79	5820.17	5820.17	7364	-294.69			726.53	8904	8447.27	8447.27	8499.73	8447.27	8499.73	-595.687
710.93	7422.43	6189.48	6984.69	5812.91	5812.91	7361.26	-438.83			726.48	8710.8	8446.47	8446.47	8502.8	8446.47	8502.8	-792.013
710.83	7515.47	6233.71	6930.52	5805.5	5805.5	7358.73	-343.262			726.43	8667.93	8445.6	8445.6	8506.13	8445.6	8506.13	-838.209
710.73	7348.15	6282.18	6873.21	5798.2	5798.2	7357.19	-509.044			726.38	8726.4	8444.87	8444.87	8509.73	8444.87	8509.73	-783.31
710.63	7299.88	6334.58	6813.41	5790.97	5790.97	7357.03	-557.148			726.33	8878.73	8444	8444	8513.6	8444	8513.6	-634.842
710.53	7458.56	6390.3	6751.58	5783.58	5783.58	7358.3	-399.738			726.28	8603.27	8443.13	8443.13	8517.6	8443.13	8517.6	-914.377
710.43	7568.4	6449.04	6688.68	5776.33	5776.33	7361.39	-292.985			726.23	8683.6	8442.2	8442.2	8521.93	8442.2	8521.93	-838.289
710.33	7334.26	6509.83	6625.07	5768.95	5768.95	7365.95	-531.688			726.18	8758.33	8441.27	8441.27	8526.53	8441.27	8526.53	-768.22
710.23	7457.88	6571.79	6561.35	5761.45	5761.45	7371.68	-413.8			726.13	8838.27	8440.33	8440.33	8531.4	8440.33	8531.4	-693.177
710.13	7404.4	6634.17	6498.35	5754.14	5754.14	7378.37	-473.968			726.08	8823.87	8439.4	8439.4	8536.67	8439.4	8536.67	-712.781
710.03	7215.17	6695.77	6436.54	5747.01	5747.01	7385.31	-670.133			726.03	8784.07	8438.47	8438.47	8542.2	8438.47	8542.2	-758.163
709.93	7336.87	6755.33	6376.38	5740.08	5740.08	7391.63	-554.762			725.98	8778.47	8437.47	8437.47	8548.07	8437.47	8548.07	-769.622
709.83	7061.98	6811.47	6318.23	5733.38	5733.38	7396.32	-834.338			725.93	8792.47	8436.4	8436.4	8554.2	8436.4	8554.2	-761.74
709.73	7175.71	6862.76	6262.36	5726.89	5726.89	7398.23	-722.521			725.88	8571.8	8435.33	8435.33	8560.73	8435.33	8560.73	-988.918
709.63	7144.51	6907.88	6209.05	5720.65	5720.65	7396.27	-751.758			725.83	8798.53	8434.27	8434.27	8567.6	8434.27	8567.6	-769.065
709.53	6891.75	6945.51	6158.47	5714.68	5714.68	7389.31	-997.554			725.78	9129	8433.2	8433.2	8574.87	8433.2	8574.87	-445.849
709.43	7014.11	6974.33	6110.59	5708.8	5708.8	7376.13	-862.023			725.73	8818.33	8432.13	8432.13	8582.53	8432.13	8582.53	-764.157
709.33	6926.51	6993.2	6065.28	5702.82	5702.82	7355.66	-929.155			725.68	8768.13	8431.07	8431.07	8590.6	8431.07	8590.6	-822.435
709.23	7260.26	7001.49	6022.65	5696.83	5696.83	7327.31	-567.044			725.63	8802	8429.93	8429.93	8599.07	8429.93	8599.07	-797.047
709.13	7139.77	6998.5	5982.41	5690.55	5690.55	7290.37	-650.599			725.58	8756.87	8428.87	8428.87	8607.93	8428.87	8607.93	-851.057
709.03	7198.2	6984.39	5944.75	5684.2	5684.2	7244.94	-546.741			725.53	8844.2	8427.67	8427.67	8617.13	8427.67	8617.13	-772.961
708.93	7059.18	6959.31	5909.55	5677.73	5677.73	7191.13	-631.948			725.48	8738.4	8426.47	8426.47	8626.73	8426.47	8626.73	-888.351
708.83	7031.08	6923.86	5876.78	5671.21	5671.21	7129.43	-598.355			725.43	8832.67	8425.27	8425.27	8636.8	8425.27	8636.8	-804.135
708.73	7293.8	6878.82	5846.29	5664.6	5664.6	7060.51	-266.714			725.38	8899.73	8424.13	8424.13	8647.33	8424.13	8647.33	-747.579
708.63	7221.55	6825.5	5818.24	5658.17	5658.17	6985.57	-264.017			725.33	8846.47	8422.87	8422.87	8658.27	8422.87	8658.27	-811.797
708.53	6962.98	6765.15	5792.5	5651.93	5651.93	6905.71	-442.727			725.28	9010.27	8421.6	8421.6	8669.53	8421.6	8669.53	-659.311
708.43	6812.31	6698.97	5768.8	5645.76	5645.76	6822.02	-509.707			725.23	8894.53	8420.27	8420.27	8681.2	8420.27	8681.2	-786.722
708.33	6933.06	6628.79	5747.42	5640.05	5640.05	6736.16	-303.099			725.18	8884.87	8418.8	8418.8	8693.27	8418.8	8693.27	-808.386
708.23	6733.14	6556.09	5728.31	5634.91	5634.91	6649.49	-416.354			725.13	8859.67	8417.33	8417.33	8705.67	8417.33	8705.67	-846.021
708.13	6559.08	6482.1	5711.2	5630.2	5630.2	6563.1	-504.024			725.08	9119.6	8415.87	8415.87	8718.53	8415.87	8718.53	-598.936
708.03	6455.42	6408.1	5695.96	5625.93	5625.93	6478.13	-522.71			725.03	9078.2	8414.4	8414.4	8731.8	8414.4	8731.8	-653.615
707.93	6286.99	6335.34	5682.58	5622.22	5622.22	6395.7	-608.711			724.98	9130.33	8412.87	8412.87	8745.4	8412.87	8745.4	-615.111
707.83	6279.08	6264.77	5670.91	5619.04	5619.04	6316.64	-537.552			724.93	8931.07	8411.4	8411.4	8759.47	8411.4	8759.47	-828.408
707.73	6116.82	6197.03	5660.64	5616.21	5616.21	6241.47	-624.646			724.88	8816.07	8409.87	8409.87	8773.87	8409.87	8773.87	-957.805
707.63	6156.61	6132.68	5651.56	5613.61	5613.61	6170.63	-514.025			724.83	8914.27	8408.33	8408.33	8788.6	8408.33	8788.6	-874.324
707.53	6169.54	6072.38	5643.74	5611.42	5611.42	6104.7	-435.159			724.78	8961.4	8406.73	8406.73	8803.67	8406.73	8803.67	-842.239
707.43	5815.99	6016.47	5637.08	5609.64	5609.64	6043.91	-727.919			724.73	8877.13	8405.13	8405.13	8819	8405.13	8819	-941.868
707.33	5811.29	5964.96	5631.27	5608.04	5608.04	5988.19	-676.901			724.68	8943.6	8403.53	8403.53	8834.6	8403.53	8834.6	-891.059
707.23	5891.91	5918.07	5626.39	5606.78	5606.78	5937.67	-545.767			724.63	9097.93	8402	8402	8850.6	8402	8850.6	-752.68
707.13	5770.89	5875.66	5622.23	5605.73	5605.73	5892.15	-621.266			724.58	9077.8	8400.4	8400.4	8866.73	8400.4	8866.73	-788.963
707.03	5931.39	5837.29	5618.39	5604.54	5604.54	5851.13	-419.746			724.53	9139.4	8398.8	8398.8	8883.07	8398.8	8883.07	-743.699
706.93	5960.77	5802.9	5614.9	5603.31	5603.31	5814.48	-353.711			724.48	8955	8397.13	8397.13	8899.53	8397.13	8899.53	-944.565
706.83	5853.25	5772.34	5611.79	5602.13	5602.13	5782	-428.757			724.43	8990	8395.47	8395.47	8916.13	8395.47	8916.13	-926.16
706.73	5835.27	5745.34	5608.99	5600.96	5600.96	5753.38	-418.111			724.38	8938.67	8393.73	8393.73	8932.73	8393.73	8932.73	-994.111
706.63	5757.39	5721.87	5606.7	5600.04	5600.04	5728.54	-471.144			724.33	9103.67	8391.93	8391.93	8949.4	8391.93	8949.4	-845.703
706.53	5635.84	5701.69	5604.93	5599.42	5599.42	5707.2	-571.362			724.28	8993	8390.07	8390.07	8966	8390.07	8966	-972.999
706.43	5611.38	5684.23	5603.37	5598.83	5598.83	5688.77	-577.393			724.23	9053.67	8388.27	8388.27	8982.53	8388.27	8982.53	-928.852
706.33	5828.68	5669.32	5602.1	5598.37	5598.37	5673.06	-344.38			724.18	9157.13	8386.47	8386.47	8999	8386.47	8999	-841.898
706.23	5679.28	5656.5	5600.91	5597.85	5597.85	5659.56	-480.289			724.13	9175.6	8384.6	8384.6	9015.33	8384.6	9015.33	-839.729
706.13	5820.85	5645.39	5599.65	5597.15	5597.15	5647.89	-327.048			724.08	9101.8	8382.8	8382.8	9031.47	8382.8	9031.47	-929.653
706.03	5838.8	5635.72	5598.28	5596.24	5596.24	5637.76	-298.963			724.03	9200	8380.93	8380.93	9047.27	8380.93	9047.27	-847.289
705.93	5848.87	5627.63	5597.13	5595.48	5595.48	5629.28	-280.416			723.98	8996.93	8379.07	8379.07	9062.87	8379.07	9062.87	-1065.93
705.83	5658.88	5620.88	5596.17	5594.83	5594.83	5622.22	-463.343			723.93	9030.13	8377.13	8377.13	9078	8377.13	9078	-1047.92
705.73	5544.57	5615.3	5595.38	5594.29	5594.29	5616.38	-571.815			723.88	9044.67	8375.2	8375.2	9092.73	8375.2	9092.73	-1048.04
705.63	5690.75	5610.85	5594.87	5593.99	5593.99	5611.72	-420.971			723.83	9036.87	8373.2	8373.2	9106.93	8373.2	9106.93	-1070.07
705.53	5568.94	5607.44	5594.68	5593.98	5593.98	5608.14	-539.204			723.78	8959.4	8371.2	8371.2	9120.6	8371.2	9120.6	-1161.19
705.43	5506.83	5604.65	5594.51	5593.95	5593.95	5605.21	-598.378			723.73	9247.53	8369.2	8369.2	9133.67	8369.2	9133.67	-886.108
705.33	5671.95	5602.07	5594.06	5593.61	5593.61	5602.51	-430.564			723.68	9224.73	8367.13	8367.13	9146.07	8367.13	9146.07	-921.299
705.23	5832.85	5599.7	5593.4	5593.04	5593.04	5600.05	-267.2			723.63	9327.73	8365.07	8365.07	9157.73	8365.07	9157.73	-829.976
705.13	5894.65	5597.41	5592.48	5592.2	5592.2	5597.69	-203.037			723.58	9149.07	8362.87	8362.87	9168.6	8362.87	9168.6	-1019.54
705.03	5824.76	5594.98	5591.14	5590.92	5590.92	5595.21	-270.45			723.53	9345.73	8360.67	8360.67	9178.6	8360.67	9178.6	-832.857
704.93	5897.22	5592.63	5589.66	5589.48	5589.48	5592.81	-195.587			723.48	9149.6	8358.33	8358.33	9187.67	8358.33	9187.67	-1038.11
704.83	5815.25	5590.4	5588.11	5587.97	5587.97	5590.54	-275.29			723.43	9177.73	8356	8356	9195.87	8356	9195.87	-1018.1
704.73	5898.59	5588.44	5586.68	5586.57	5586.57	5588.55	-189.954			723.38	9339.47	8353.73	8353.73	9203.13	8353.73	9203.13	-863.657
704.63	5777.27	5586.56	5585.22	5585.14	5585.14	5586.65	-309.377			723.33	9326.13	8351.4	8351.4	9209.33	8351.4	9209.33	-883.228
704.53	5854.96	5585.01	5583.99	5583.92	5583.92	5585.08	-230.12			723.28	9350.87	8349	8349	9214.6	8349	9214.6	-863.763
704.43	5682.9	5583.69	5582.92	5582.87	5582.87	5583.75	-400.847			723.23	9092.6	8346.67	8346.67	9218.8	8346.67	9218.8	-1126.19
704.33	5664.2	5582.5	5581.92	5581.88	5581.88	5582.54	-418.34			723.18	9078.13	8344.27	8344.27	9221.87	8344.27	9221.87	-1143.75
704.23	5834.28	5581.41	5580.97	5580.94	5580.94	5581.44	-247.162			723.13	9384.8	8341.87	8341.87	9223.87	8341.87	9223.87	-839.057
704.13	5729.18	5580.5	5580.18	5580.15	5580.15	5580.52	-351.342			723.08	9330.93	8339.47	8339.47	9224.73	8339.47	9224.73	-893.787
704.03	5710.06	5579.73	5579.49	5579.48	5579.48	5579.75	-369.687			723.03	9226.27	8337	8337	9224.47	8337	9224.47	-998.204
703.93	5578.78	5579.24	5579.07	5579.05	5579.05	5579.26	-500.481			722.98	9313.93	8334.6	8334.6	9223.07	8334.6	9223.07	-909.129
703.83	5422.35	5578.84	5578.71	5578.7	5578.7	5578.85	-656.495			722.93	9267.47	8332.27	8332.27	9220.6	8332.27	9220.6	-953.1
703.73	5773.98	5578.4	5578.31	5578.3	5578.3	5578.41	-304.434			722.88	9340.6	8329.8	8329.8	9216.93	8329.8	9216.93	-876.341
703.63	5763.85	5577.98	5577.91	5577.9	5577.9	5577.98	-314.134			722.83	9194.67	8327.33	8327.33	9212.07	8327.33	9212.07	-1017.45
703.53	5708.78	5577.25	5577.2	5577.2	5577.2	5577.26	-368.477			722.78	9258.27	8324.93	8324.93	9206.13	8324.93	9206.13	-947.9
703.43	5860.78	5575.98	5575.94	5575.94	5575.94	5575.98	-215.204			722.73	9202.53	8322.47	8322.47	9199.13	8322.47	9199.13	-996.547
703.33	5928.92	5574.78	5574.76	5574.75	5574.75	5574.78	-145.866			722.68	9179.87	8320.07	8320.07	9190.93	8320.07	9190.93	-1011.12
703.23	5699.72	5573.68	5573.66	5573.66	5573.66	5573.68	-373.969			722.63	9351.13	8317.53	8317.53	9181.73	8317.53	9181.73	-830.582
703.13	5672.09	5572.74	5572.73	5572.72	5572.72	5572.74	-400.654			722.58	9245.93	8315.07	8315.07	9171.47	8315.07	9171.47	-925.539
703.03	5561.71	5572.22	5572.21	5572.21	5572.21	5572.22	-510.517			722.53	9195.67	8312.53	8312.53	9160.13	8312.53	9160.13	-964.503
702.93	5465.77	5572	5571.99	5571.99	5571.99	5572	-606.228			722.48	9362.13	8310.07	8310.07	9147.87	8310.07	9147.87	-785.758
702.83	5658.55	5571.64	5571.64	5571.64	5571.64	5571.64	-413.096			722.43	9361	8307.53	8307.53	9134.73	8307.53	9134.73	-773.683
702.73	5818.39	5571.33	5571.33	5571.33	5571.33	5571.33	-252.946			722.38	9316.73	8305.13	8305.13	9120.67	8305.13	9120.67	-803.933
702.63	5629.42	5570.83	5570.83	5570.83	5570.83	5570.83	-441.418			722.33	9416.73	8302.67	8302.67	9105.87	8302.67	9105.87	-689.135
702.53	5735.05	5569.93	5569.93	5569.93	5569.93	5569.93	-334.879			722.28	9197.53	8300.27	8300.27	9090.27	8300.27	9090.27	-892.77
702.43	5836.61	5569.27	5569.27	5569.27	5569.27	5569.27	-232.659			722.23	9137.8	8297.87	8297.87	9074	8297.87	9074	-936.176
702.33	5427.83	5568.76	5568.76	5568.76	5568.76	5568.76	-640.93			722.18	8976.8	8295.47	8295.47	9057	8295.47	9057	-1080.23
702.23	5679.5	5568.02	5568.02	5568.02	5568.02	5568.02	-388.518			722.13	9135.67	8293.07	8293.07	9039.4	8293.07	9039.4	-903.772
702.13	5838.94	5567.14	5567.14	5567.14	5567.14	5567.14	-228.199			722.08	9173.33	8290.73	8290.73	9021.33	8290.73	9021.33	-848.025
702.03	5862.5	5566.23	5566.23	5566.23	5566.23	5566.23	-203.729			722.03	9123.4	8288.47	8288.47	9002.73	8288.47	9002.73	-879.361
701.93	5863.08	5564.86	5564.86	5564.86	5564.86	5564.86	-201.776			721.98	9212.13	8286.2	8286.2	8983.8	8286.2	8983.8	-771.621
701.83	5838.23	5563.2	5563.2	5563.2	5563.2	5563.2	-224.972			721.93	9234.73	8284	8284	8964.4	8284	8964.4	-729.672
701.73	5944.29	5561.55	5561.55	5561.55	5561.55	5561.55	-117.266			721.88	9102.6	8281.8	8281.8	8944.73	8281.8	8944.73	-842.116
701.63	5820.6	5560	5560	5560	5560	5560	-239.402			721.83	9197.33	8279.53	8279.53	8924.67	8279.53	8924.67	-727.385
701.53	5764.77	5558.29	5558.29	5558.29	5558.29	5558.29	-293.522			721.78	9066.4	8277.27	8277.27	8904.4	8277.27	8904.4	-838.026
701.43	6000.13	5556.61	5556.61	5556.61	5556.61	5556.61	-56.474			721.73	9084.47	8275	8275	8883.93	8275	8883.93	-799.489
701.33	5811.54	5555.15	5555.15	5555.15	5555.15	5555.15	-243.606			721.68	9157.13	8272.8	8272.8	8863.47	8272.8	8863.47	-706.301
701.23	5730.53	5553.97	5553.97	5553.97	5553.97	5553.97	-323.439			721.63	9158.27	8270.6	8270.6	8842.87	8270.6	8842.87	-684.584
701.13	5547.92	5553.01	5553.01	5553.01	5553.01	5553.01	-505.094			721.58	9176.6	8268.53	8268.53	8822.33	8268.53	8822.33	-645.733
701.03	5560.19	5552.42	5552.42	5552.42	5552.42	5552.42	-492.226			721.53	9048.73	8266.47	8266.47	8801.93	8266.47	8801.93	-753.209
700.93	5572.21	5552.09	5552.09	5552.09	5552.09	5552.09	-479.88			721.48	8925.07	8264.47	8264.47	8781.6	8264.47	8781.6	-856.499
700.83	5528.04	-500	-500	-500	-500	5528.04	-500			721.43	8993.8	8262.53	8262.53	8761.4	8262.53	8761.4	-767.561
										721.38	8854.2	8260.53	8260.53	8741.33	8260.53	8741.33	-887.107
										721.33	8873.8	8258.67	8258.67	8721.53	8258.67	8721.53	-847.705
										721.28	8876.87	8256.87	8256.87	8702	8256.87	8702	-825.138
										721.23	9057.67	8255.13	8255.13	8682.8	8255.13	8682.8	-625.123
										721.18	8923.6	8253.47	8253.47	8663.93	8253.47	8663.93	-740.313
										721.13	8774.2	8251.8	8251.8	8645.4	8251.8	8645.4	-871.213
										721.08	8952.47	8250.2	8250.2	8627.27	8250.2	8627.27	-674.789
										721.03	8751.33	8248.67	8248.67	8609.47	8248.67	8609.47	-858.185
										720.98	8766.4	8247.13	8247.13	8592.13	8247.13	8592.13	-825.753
										720.93	8840	8245.73	8245.73	8575.27	8245.73	8575.27	-735.306
										720.88	8619.8	8244.4	8244.4	8558.87	8244.4	8558.87	-939.063
										720.83	8678.6	8243.2	8243.2	8543	8243.2	8543	-864.365
										720.78	8551.93	8242	8242	8527.6	8242	8527.6	-975.655
										720.73	8586.4	8240.87	8240.87	8512.67	8240.87	8512.67	-926.256
										720.68	8612.33	8239.87	8239.87	8498.27	8239.87	8498.27	-885.901
										720.63	8546.33	8238.93	8238.93	8484.33	8238.93	8484.33	-938.035
										720.58	8504.93	8238.07	8238.07	8471	8238.07	8471	-966.052
										720.53	8497.33	8237.27	8237.27	8458.13	8237.27	8458.13	-960.837
										720.48	8482.4	8236.47	8236.47	8445.8	8236.47	8445.8	-963.357
										720.43	8464.67	8235.73	8235.73	8433.87	8235.73	8433.87	-969.176
										720.38	8355.53	8235.07	8235.07	8422.4	8235.07	8422.4	-1066.92
										720.33	8357.8	8234.4	8234.4	8411.47	8234.4	8411.47	-1053.63
										720.28	8436.4	8233.73	8233.73	8400.87	8233.73	8400.93	-964.52
										720.23	8436.67	8233.07	8233.07	8390.73	8233.07	8390.73	-954.089
										720.18	8460.4	8232.4	8232.4	8381.07	8232.4	8381.07	-920.638
										720.13	8422.93	8231.8	8231.8	8371.8	8231.8	8371.8	-948.839
										720.08	8558.4	8231.2	8231.2	8362.93	8231.2	8362.93	-804.529
										720.03	8516.13	8230.6	8230.6	8354.47	8230.6	8354.47	-838.318
										719.98	8379	8229.93	8229.93	8346.33	8229.93	8346.33	-967.315
										719.93	8319.53	8229.33	8229.33	8338.6	8229.33	8338.6	-1019.07
										719.88	8443.53	8228.73	8228.73	8331.2	8228.73	8331.2	-887.725
										719.83	8382.87	8228.2	8228.2	8324.2	8228.2	8324.2	-941.342
										719.78	8300.4	8227.6	8227.6	8317.53	8227.6	8317.53	-1017.13
										719.73	8444.53	8227.07	8227.07	8311.2	8227.07	8311.2	-866.694
										719.68	8378.8	8226.47	8226.47	8305.2	8226.47	8305.2	-926.387
										719.63	8335.27	8225.93	8225.93	8299.47	8225.93	8299.47	-964.187
										719.58	8479.33	8225.4	8225.4	8294	8225.4	8294	-814.665
										719.53	8434	8224.87	8224.87	8288.87	8224.87	8288.87	-854.867
										719.48	8500.6	8224.33	8224.33	8284	8224.33	8284	-783.431
										719.43	8281.27	8223.8	8223.8	8279.4	8223.8	8279.4	-998.155
										719.38	8457.93	8223.27	8223.33	8275	8223.27	8275	-817.12
										719.33	8276.4	8222.8	8222.8	8270.87	8222.8	8270.87	-994.505
										719.28	8182.73	8222.27	8222.27	8266.93	8222.27	8267	-1084.24
										719.23	8454.6	8221.8	8221.8	8263.27	8221.8	8263.33	-808.731
										719.18	8409.27	8221.33	8221.33	8259.8	8221.33	8259.87	-850.537
										719.13	8334.8	8220.93	8220.93	8256.6	8220.93	8256.6	-921.823
										719.08	8333	8220.47	8220.47	8253.53	8220.47	8253.53	-920.533
										719.03	8322.87	8220	8220.07	8250.67	8220	8250.67	-927.774
										718.98	8405.13	8219.6	8219.6	8247.87	8219.6	8247.93	-842.819
										718.93	8242.93	8219.13	8219.13	8245.27	8219.13	8245.33	-1002.38
										718.88	8423.2	8218.67	8218.67	8242.8	8218.67	8242.87	-819.665
										718.83	8318.07	8218.2	8218.27	8240.53	8218.2	8240.53	-922.503
										718.78	8370.67	8217.73	8217.8	8238.33	8217.73	8238.33	-867.677
										718.73	8297.67	8217.2	8217.27	8236.2	8217.2	8236.27	-938.596
										718.68	8377.87	8216.67	8216.73	8234.13	8216.67	8234.2	-856.343
										718.63	8335.67	8216.13	8216.2	8232.2	8216.13	8232.27	-896.643
										718.58	8495.27	8215.6	8215.67	8230.33	8215.6	8230.47	-735.177
										718.53	8470.33	8215.07	8215.13	8228.6	8215.07	8228.73	-758.396
										718.48	8459.53	8214.53	8214.6	8227	8214.53	8227.07	-767.527
										718.43	8373.93	8214	8214.13	8225.4	8214	8225.53	-851.631
										718.38	8371	8213.47	8213.6	8223.93	8213.47	8224.07	-853.105
										718.33	8244.53	8212.93	8213.07	8222.53	8212.93	8222.67	-978.148
										718.28	8365.8	8212.33	8212.53	8221.13	8212.33	8221.33	-855.473
										718.23	8277.4	8211.8	8212	8219.8	8211.8	8220	-942.631
										718.18	8291.93	8211.27	8211.47	8218.6	8211.27	8218.8	-926.885
										718.13	8503.87	8210.8	8211	8217.47	8210.8	8217.73	-713.857
										718.08	8434.67	8210.27	8210.53	8216.4	8210.27	8216.67	-781.956
										718.03	8452	8209.73	8210.07	8215.33	8209.73	8215.6	-763.631
										717.98	8307.87	8209.2	8209.53	8214.33	8209.2	8214.6	-906.75
										717.93	8271.4	8208.67	8209.07	8213.33	8208.67	8213.67	-942.302
										717.88	8477.73	8208.13	8208.53	8212.4	8208.13	8212.8	-735.055
										717.83	8284.73	8207.6	8208.07	8211.47	8207.6	8211.87	-927.159
										717.78	8407	8207.07	8207.53	8210.53	8207.07	8211.07	-804.072
										717.73	8340.2	8206.53	8207.07	8209.73	8206.53	8210.27	-870.082
										717.68	8298.87	8206	8206.67	8208.87	8206	8209.53	-910.643
										717.63	8345.2	8205.47	8206.2	8208.07	8205.47	8208.8	-863.605
										717.58	8444.47	8204.93	8205.67	8207.27	8204.93	8208.07	-763.573
										717.53	8373.67	8204.47	8205.27	8206.6	8204.47	8207.47	-833.742
										717.48	8417.4	8203.93	8204.93	8205.87	8203.93	8206.87	-789.424
										717.43	8396.67	8203.53	8204.6	8205.27	8203.53	8206.33	-809.657
										717.38	8343.2	8203.07	8204.27	8204.67	8203.07	8205.8	-862.612
										717.33	8116.2	8202.6	8203.93	8204.07	8202.6	8205.33	-1089.14
										717.28	8304.73	8202.13	8203.6	8203.4	8202.13	8204.87	-900.163
										717.23	8219.73	8201.67	8203.27	8202.8	8201.67	8204.47	-984.706
										717.18	8298.13	8201.2	8203	8202.2	8201.2	8204	-905.887
										717.13	8362.6	8200.73	8202.73	8201.67	8200.73	8203.67	-841.062
										717.08	8428	8200.27	8202.47	8201.13	8200.27	8203.33	-775.342
										717.03	8449.33	8199.8	8202.27	8200.6	8199.8	8203	-753.655
										716.98	8392.93	8199.27	8201.93	8199.93	8199.27	8202.67	-809.705
										716.93	8236.8	8198.73	8201.67	8199.33	8198.73	8202.33	-965.524
										716.88	8459.2	8198.2	8201.47	8198.73	8198.2	8202	-742.783
										716.83	8393.4	8197.67	8201.27	8198.13	8197.67	8201.73	-808.358
										716.78	8430.13	8197.13	8201.07	8197.6	8197.13	8201.53	-771.39
										716.73	8268.87	8196.6	8201	8197	8196.6	8201.4	-932.503
										716.68	8253.73	8196.13	8200.93	8196.53	8196.13	8201.33	-947.569
										716.63	8259.33	8195.73	8201	8196.07	8195.73	8201.33	-941.973
										716.58	8323.6	8195.33	8201.07	8195.6	8195.33	8201.4	-877.764
										716.53	8340.4	8194.93	8201.27	8195.13	8194.93	8201.53	-861.094
										716.48	8217.4	8194.53	8201.47	8194.73	8194.53	8201.73	-984.322
										716.43	8241.13	8194.13	8201.8	8194.33	8194.13	8202	-960.821
										716.38	8209.27	8193.73	8202.13	8193.93	8193.73	8202.27	-993.031
										716.33	8325.8	8193.33	8202.53	8193.53	8193.33	8202.67	-876.87
										716.28	8392.67	8192.93	8202.93	8193.07	8192.93	8203.07	-810.446
										716.23	8293	8192.53	8203.47	8192.67	8192.53	8203.6	-910.605
										716.18	8413.33	8192.13	8204.13	8192.27	8192.13	8204.2	-790.877
										716.13	8205.87	8191.73	8204.73	8191.8	8191.73	8204.87	-999.005
										716.08	8356.47	8191.2	8205.47	8191.33	8191.2	8205.53	-849.099
										716.03	8219.33	8190.67	8206.2	8190.73	8190.67	8206.27	-986.95
										715.98	8344.4	8190.07	8206.93	8190.13	8190.07	8207	-862.628
										715.93	8409.13	8189.47	8207.87	8189.53	8189.47	8207.87	-798.761
										715.88	8430.33	8188.87	8208.8	8188.93	8188.87	8208.87	-778.528
										715.83	8469.87	8188.27	8209.93	8188.33	8188.27	8210	-740.109
										715.78	8552.47	8187.6	8211.13	8187.6	8187.6	8211.13	-658.706
										715.73	8468.27	8186.93	8212.4	8186.93	8186.93	8212.47	-744.191
										715.68	8352.87	8186.2	8213.87	8186.2	8186.2	8213.87	-860.987
										715.63	8304.47	8185.4	8215.4	8185.47	8185.4	8215.4	-910.941
										715.58	8468.6	8184.67	8217.07	8184.67	8184.67	8217.07	-748.465
										715.53	8413.67	8183.8	8218.87	8183.87	8183.8	8218.93	-805.235
										715.48	8411.53	8183	8220.93	8183.07	8183	8220.93	-809.419
										715.43	8515.33	8182.2	8223.13	8182.27	8182.2	8223.13	-707.814
										715.38	8509.53	8181.47	8225.6	8181.47	8181.47	8225.6	-716.045
										715.33	8554.33	8180.67	8228.27	8180.67	8180.67	8228.27	-673.915
										715.28	8370.33	8179.93	8231.2	8179.93	8179.93	8231.2	-860.864
										715.23	8603	8179.13	8234.4	8179.2	8179.13	8234.4	-631.41
										715.18	8335.47	8178.4	8237.8	8178.4	8178.4	8237.8	-902.314
										715.13	8284.87	8177.6	8241.47	8177.67	8177.6	8241.47	-956.616
										715.08	8253.53	8176.87	8245.4	8176.87	8176.87	8245.4	-991.867
										715.03	8371.87	8176	8249.6	8176	8176	8249.6	-877.745
										714.98	8519	8175.2	8254.13	8175.2	8175.2	8254.13	-735.118
										714.93	8414.33	8174.4	8258.93	8174.4	8174.4	8258.93	-844.599
										714.88	8585.67	8173.6	8264.13	8173.6	8173.6	8264.13	-678.473
										714.83	8663.53	8172.73	8269.6	8172.73	8172.73	8269.6	-606.083
										714.78	8489.47	8171.8	8275.4	8171.87	8171.8	8275.4	-785.909
										714.73	8396.47	8170.87	8281.47	8170.87	8170.87	8281.47	-885.037
										714.68	8515.67	8169.87	8287.93	8169.87	8169.87	8287.93	-772.249
										714.63	8588.47	8168.87	8294.8	8168.87	8168.87	8294.8	-706.296
										714.58	8505.07	8167.8	8302	8167.8	8167.8	8302	-796.896
										714.53	8484.13	8166.73	8309.67	8166.73	8166.73	8309.67	-825.503
										714.48	8584.8	8165.73	8317.8	8165.73	8165.73	8317.8	-732.945
										714.43	8537.2	8164.73	8326.33	8164.73	8164.73	8326.33	-789.129
										714.38	8538.27	8163.6	8335.27	8163.6	8163.6	8335.27	-797.059
										714.33	8553	8162.53	8344.73	8162.53	8162.53	8344.73	-791.733
										714.28	8469.73	8161.47	8354.67	8161.47	8161.47	8354.67	-884.947
										714.23	8575.33	8160.33	8365.07	8160.33	8160.33	8365.07	-789.692
										714.18	8667.73	8159.2	8375.93	8159.2	8159.2	8375.93	-708.141
										714.13	8502.6	8158.07	8387.27	8158.07	8158.07	8387.27	-884.666
										714.08	8524.47	8156.87	8399.13	8156.87	8156.87	8399.13	-874.67
										714.03	8747.67	8155.73	8411.53	8155.73	8155.73	8411.53	-663.812
										713.98	8489.6	8154.53	8424.4	8154.53	8154.53	8424.4	-934.798
										713.93	8624.73	8153.33	8437.73	8153.33	8153.33	8437.73	-813.025
										713.88	8644.33	8152.07	8451.6	8152	8152	8451.6	-807.298
										713.83	8473.53	8150.73	8465.93	8150.73	8150.73	8465.93	-992.417
										713.78	8542.67	8149.4	8480.73	8149.33	8149.33	8480.73	-938.078
										713.73	8820.53	8147.93	8495.93	8147.93	8147.93	8496	-675.445
										713.68	8726.53	8146.53	8511.67	8146.53	8146.53	8511.73	-785.187
										713.63	8707.27	8145.07	8527.87	8145.07	8145.07	8527.93	-820.657
										713.58	8842.2	8143.6	8544.53	8143.53	8143.53	8544.6	-702.393
										713.53	8776	8142.07	8561.6	8142.07	8142.07	8561.67	-785.651
										713.48	8720.27	8140.53	8579.07	8140.47	8140.47	8579.13	-858.887
										713.43	8569.93	8138.93	8596.93	8138.8	8138.8	8597	-1027.09
										713.38	8838.73	8137.4	8615.2	8137.27	8137.27	8615.33	-776.58
										713.33	8708	8135.8	8633.87	8135.67	8135.67	8634	-925.983
										713.28	8778.13	8134.27	8652.8	8134.07	8134.07	8653	-874.852
										713.23	8680.53	8132.73	8672.13	8132.47	8132.47	8672.33	-991.778
										713.18	8594.2	8131.2	8691.67	8130.93	8130.93	8691.93	-1097.78
										713.13	8720.13	8129.67	8711.47	8129.33	8129.33	8711.8	-991.672
										713.08	8757.87	8128.07	8731.4	8127.67	8127.67	8731.8	-973.987
										713.03	8816.33	8126.53	8751.47	8126.07	8126.07	8752	-935.656
										712.98	8733.27	8124.93	8771.6	8124.33	8124.33	8772.2	-1038.92
										712.93	8664.93	8123.4	8791.73	8122.67	8122.67	8792.47	-1127.51
										712.88	8839.47	8121.73	8811.8	8120.87	8120.87	8812.67	-973.201
										712.83	8828.33	8120	8831.73	8119	8119	8832.73	-1004.39
										712.78	8933.47	8118.33	8851.4	8117.07	8117.07	8852.67	-919.233
										712.73	8804.13	8116.53	8870.87	8115.07	8115.07	8872.4	-1068.25
										712.68	9059.47	8114.8	8890.07	8113	8113	8891.87	-832.365
										712.63	8981.33	8113	8908.8	8110.8	8110.8	8910.93	-929.631
										712.58	8927.93	8111.13	8927.07	8108.6	8108.6	8929.67	-1001.76
										712.53	9052.4	8109.4	8944.87	8106.33	8106.33	8948	-895.546
										712.48	9100.6	8107.67	8962.2	8104	8104	8965.8	-865.213
										712.43	9083.67	8106	8978.8	8101.67	8101.67	8983.13	-899.511
										712.38	9053.07	8104.4	8994.8	8099.27	8099.27	8999.93	-946.812
										712.33	8979.73	8102.87	9009.93	8096.8	8096.8	9016	-1036.29
										712.28	8929.47	8101.47	9024.33	8094.33	8094.33	9031.53	-1102.01
										712.23	9085	8100.2	9037.87	8091.8	8091.8	9046.27	-961.271
										712.18	9053.33	8099.2	9050.53	8089.33	8089.33	9060.4	-1007.03
										712.13	9299.67	8098.4	9062.13	8086.8	8086.8	9073.73	-774.077
										712.08	8973.53	8097.8	9072.8	8084.27	8084.27	9086.33	-1112.78
										712.03	9050.87	8097.47	9082.27	8081.67	8081.67	9098.07	-1047.18
										711.98	9016.53	8097.47	9090.6	8079.07	8079.07	9109	-1092.44
										711.93	9147.13	8097.73	9097.73	8076.4	8076.4	9119.07	-971.938
										711.88	9160.07	8098.4	9103.6	8073.67	8073.67	9128.33	-968.256
										711.83	9285.2	8099.53	9108.13	8070.87	8070.87	9136.8	-851.582
										711.78	9025.73	8101.27	9111.47	8068.2	8068.2	9144.53	-1118.83
										711.73	9212.93	8103.53	9113.47	8065.4	8065.4	9151.6	-938.648
										711.68	9269.2	8106.4	9114.13	8062.6	8062.6	9157.93	-888.723
										711.63	9225.47	8110	9113.33	8059.8	8059.8	9163.6	-938.156
										711.58	9051.47	8114.47	9111.27	8056.93	8056.93	9168.8	-1117.3
										711.53	9109.07	8119.73	9107.73	8054	8054	9173.47	-1064.41
										711.48	9235.47	8126	9102.87	8051.13	8051.13	9177.73	-942.307
										711.43	9161.87	8133.27	9096.6	8048.13	8048.13	9181.8	-1019.89
										711.38	9172.73	8141.8	9089	8045.13	8045.13	9185.67	-1012.9
										711.33	9370.4	8151.6	9080.07	8042.13	8042.13	9189.53	-819.11
										711.28	9343.4	8162.8	9069.8	8039.07	8039.07	9193.53	-850.081
										711.23	9249.67	8175.4	9058.27	8036	8036	9197.67	-948.049
										711.18	9206.33	8189.67	9045.4	8032.8	8032.8	9202.27	-995.917
										711.13	9344.07	8205.6	9031.33	8029.53	8029.53	9207.4	-863.293
										711.08	9337.53	8223.33	9016	8026.2	8026.2	9213.2	-875.646
										711.03	9378.13	8243.13	8999.6	8022.8	8022.8	9219.93	-841.771
										710.98	9476.8	8265.13	8982.2	8019.53	8019.53	9227.87	-751.029
										710.93	9402.13	8289.33	8963.8	8016.13	8016.13	9237	-834.871
										710.88	9533.6	8315.93	8944.47	8012.73	8012.73	9247.67	-714.087
										710.83	9227.67	8344.87	8924.2	8009.27	8009.27	9259.8	-1032.14
										710.78	9197.67	8376.33	8903.07	8005.67	8005.67	9273.73	-1076.07
										710.73	9442.73	8410.47	8881.2	8002.07	8002.07	9289.53	-846.797
										710.68	9405.33	8447.27	8858.6	7998.4	7998.4	9307.47	-902.138
										710.63	9665.07	8486.93	8835.47	7994.8	7994.8	9327.6	-662.506
										710.58	9597.93	8529.33	8811.73	7991.13	7991.13	9349.93	-752.009
										710.53	9514.6	8574.53	8787.6	7987.47	7987.47	9374.67	-860.074
										710.48	9395.07	8622.53	8763	7983.73	7983.73	9401.8	-1006.69
										710.43	9451	8673.13	8737.93	7979.87	7979.87	9431.2	-980.209
										710.38	9543.67	8726.27	8712.6	7975.93	7975.93	9462.93	-919.228
										710.33	9490.87	8781.87	8686.93	7971.93	7971.93	9496.87	-1005.98
										710.28	9588	8839.8	8661.13	7967.93	7967.93	9533	-944.976
										710.23	9554.87	8899.73	8635.2	7963.8	7963.8	9571.13	-1016.22
										710.18	9674.27	8961.4	8609.13	7959.6	7959.6	9610.93	-936.694
										710.13	9839.53	9024.53	8583	7955.27	7955.27	9652.27	-812.711
										710.08	9754.4	9088.73	8556.87	7950.87	7950.87	9694.73	-940.369
										710.03	9887.67	9153.67	8530.8	7946.4	7946.4	9738.07	-850.424
										709.98	9943.53	9218.8	8504.8	7941.8	7941.8	9781.8	-838.261
										709.93	9850	9283.8	8479	7937.2	7937.2	9825.6	-975.596
										709.88	9809.8	9347.93	8453.4	7932.47	7932.47	9868.87	-1059.06
										709.83	9865.07	9410.8	8428	7927.67	7927.67	9911.13	-1046.03
										709.78	9841.27	9471.8	8402.87	7922.87	7922.87	9951.8	-1110.56
										709.73	9797.87	9530.27	8378.13	7917.93	7917.93	9990.4	-1192.58
										709.68	9871.73	9585.67	8353.67	7913.07	7913.07	10026.3	-1154.61
										709.63	9968.93	9637.4	8329.67	7908.13	7908.13	10058.9	-1090.01
										709.58	10007.2	9684.8	8306	7903.13	7903.13	10087.7	-1080.52
										709.53	9888.33	9727.4	8282.8	7898.07	7898.07	10112.1	-1223.74
										709.48	9984.53	9764.53	8260	7893	7893	10131.5	-1147.03
										709.43	10124.7	9795.8	8237.67	7887.87	7887.87	10145.5	-1020.84
										709.38	9953.67	9820.6	8215.73	7882.67	7882.67	10153.7	-1200.02
										709.33	9954.07	9838.8	8194.27	7877.4	7877.4	10155.7	-1201.6
										709.28	9967.53	9849.93	8173.2	7872.07	7872.07	10151.1	-1183.54
										709.23	10079.4	9853.87	8152.67	7866.67	7866.67	10139.9	-1060.49
										709.18	10155.7	9850.53	8132.6	7861.2	7861.2	10121.9	-966.223
										709.13	10111.5	9839.8	8112.93	7855.73	7855.73	10097.1	-985.518
										709.08	10135.1	9821.93	8093.87	7850.27	7850.27	10065.5	-930.501
										709.03	10189.4	9796.93	8075.33	7844.73	7844.73	10027.5	-838.096
										708.98	10192.8	9765.13	8057.27	7839.27	7839.27	9983.13	-790.308
										708.93	10061.5	9726.8	8039.73	7833.8	7833.8	9932.73	-871.301
										708.88	10036.7	9682.47	8022.8	7828.4	7828.4	9876.87	-840.2
										708.83	9952	9632.6	8006.4	7823.13	7823.13	9815.93	-863.92
										708.78	9882.27	9577.73	7990.67	7817.93	7817.93	9750.47	-868.203
										708.73	9810.6	9518.33	7975.53	7812.93	7812.93	9681	-870.423
										708.68	9787.13	9455.2	7961.07	7808.07	7808.07	9608.2	-821.101
										708.63	9599	9388.8	7947.2	7803.4	7803.4	9532.67	-933.661
										708.58	9510.8	9319.87	7934	7798.93	7798.93	9455	-944.159
										708.53	9465.47	9249	7921.53	7794.73	7794.73	9375.8	-910.307
										708.48	9330.67	9176.8	7909.67	7790.73	7790.73	9295.67	-964.96
										708.43	9324.07	9103.8	7898.4	7787	7787	9215.2	-891.102
										708.38	8974.13	9030.6	7887.8	7783.53	7783.53	9134.87	-1160.72
										708.33	8928.13	8957.67	7877.87	7780.27	7780.27	9055.27	-1127.07
										708.28	8966.6	8885.53	7868.4	7777.2	7777.2	8976.67	-1010.12
										708.23	8707	8814.53	7859.6	7774.4	7774.4	8899.67	-1192.66
										708.18	8664.47	8745.13	7851.33	7771.87	7771.87	8824.6	-1160.18
										708.13	8710.53	8677.67	7843.6	7769.47	7769.47	8751.8	-1041.24
										708.08	8657.33	8612.33	7836.47	7767.4	7767.4	8681.4	-1024.11
										708.03	8438.6	8549.47	7829.73	7765.4	7765.4	8613.8	-1175.18
										707.98	8297.47	8489.13	7823.47	7763.67	7763.67	8549	-1251.52
										707.93	8346.87	8431.67	7817.73	7762.13	7762.13	8487.27	-1140.45
										707.88	8259.53	8377	7812.4	7760.73	7760.73	8428.67	-1169.11
										707.83	8201.53	8325.2	7807.4	7759.47	7759.47	8373.13	-1171.63
										707.78	8054.27	8276.33	7802.8	7758.27	7758.27	8320.8	-1266.53
										707.73	7929.87	8230.4	7798.47	7757.27	7757.27	8271.67	-1341.79
										707.68	8127.07	8187.47	7794.53	7756.33	7756.33	8225.67	-1098.6
										707.63	8086.87	8147.33	7790.8	7755.47	7755.47	8182.67	-1095.8
										707.58	8149.67	8110	7787.4	7754.73	7754.73	8142.73	-993.051
										707.53	8095.6	8075.4	7784.27	7754.07	7754.07	8105.6	-1010.03
										707.48	7881	8043.47	7781.33	7753.47	7753.47	8071.33	-1190.31
										707.43	8010.53	8013.93	7778.6	7752.87	7752.87	8039.67	-1029.18
										707.38	7822.2	7986.8	7776.07	7752.33	7752.33	8010.53	-1188.32
										707.33	7979.33	7961.93	7773.67	7751.8	7751.8	7983.8	-1004.5
										707.28	7889.4	7939.27	7771.53	7751.4	7751.4	7959.4	-1069.96
										707.23	7831.6	7918.6	7769.53	7751	7751	7937.13	-1105.5
										707.18	7890	7899.87	7767.73	7750.73	7750.73	7916.87	-1026.89
										707.13	7857.53	7882.87	7766.07	7750.4	7750.4	7898.53	-1040.95
										707.08	7846	7867.53	7764.47	7750.13	7750.13	7881.87	-1035.89
										707.03	7842.8	7853.67	7763	7749.87	7749.87	7866.8	-1024.03
										706.98	7804.33	7841.2	7761.67	7749.6	7749.6	7853.27	-1048.96
										706.93	7826.87	7830	7760.47	7749.4	7749.4	7841.07	-1014.24
										706.88	7949.67	7820.07	7759.33	7749.2	7749.2	7830.13	-880.506
										706.83	7710.8	7811.13	7758.33	7749.07	7749.07	7820.4	-1109.56
										706.78	7789.4	7803.2	7757.33	7748.87	7748.87	7811.6	-1022.22
										706.73	7871.8	7796.13	7756.47	7748.73	7748.73	7803.8	-932.041
										706.68	7713.07	7789.87	7755.67	7748.6	7748.6	7796.93	-1083.84
										706.63	7786.73	7784.33	7754.87	7748.47	7748.47	7790.73	-1003.99
										706.58	7897	7779.47	7754.2	7748.33	7748.33	7785.27	-888.269
										706.53	7720.53	7775.2	7753.6	7748.27	7748.27	7780.53	-1059.98
										706.48	7746.53	7771.47	7753.07	7748.27	7748.27	7776.33	-1029.77
										706.43	7876.27	7752.13	7736.53	7732.13	7732.13	7756.53	-880.253
										706.38	7688.4	7749.27	7736	7732	7732	7753.27	-1064.84
										706.33	7685.07	7746.33	7735.2	7731.53	7731.53	7749.93	-1064.89
										706.28	7650.07	7743.8	7734.4	7731.13	7731.13	7747.07	-1096.98
										706.23	7595	7741.8	7734	7731	7731	7744.8	-1149.81
										706.18	7694.33	7739.73	7733.27	7730.53	7730.53	7742.47	-1048.16
										706.13	7918.73	7737.47	7732.07	7729.6	7729.6	7739.93	-821.179
										706.08	7742.07	7735.47	7731	7728.8	7728.8	7737.67	-995.574
										706.03	7734.4	7733.47	7729.87	7727.87	7727.87	7735.47	-1001.08
										705.98	7898	7731.07	7728.07	7726.27	7726.27	7732.87	-834.845
										705.93	7978.2	7728.13	7725.73	7724.07	7724.07	7729.73	-751.559
										705.88	7813.8	7725	7723.07	7721.6	7721.6	7726.47	-912.716
										705.83	7740	7722.07	7720.53	7719.2	7719.2	7723.4	-983.352
										705.78	7991.33	7719.6	7718.4	7717.2	7717.2	7720.8	-729.461
										705.73	7951.33	7717.27	7716.33	7715.27	7715.27	7718.33	-766.995
										705.68	7715.73	7714.73	7714.07	7713.07	7713.07	7715.73	-999.975
										705.63	7646.87	7712.53	7712	7711.13	7711.13	7713.4	-1066.51
										705.58	7659.33	7710.8	7710.47	7709.67	7709.67	7711.6	-1052.28
										705.53	7733.6	7709.27	7709	7708.33	7708.33	7709.93	-976.351
										705.48	7800.13	7707.73	7707.53	7706.93	7706.93	7708.33	-908.191
										705.43	7763.73	7706.73	7706.6	7706.07	7706.07	7707.27	-943.548
										705.38	7714.2	7706	7706	7705.47	7705.47	7706.53	-992.362
										705.33	7735.67	7705.07	7705.07	7704.67	7704.67	7705.53	-969.87
										705.28	7735.67	7704.2	7704.27	7703.87	7703.87	7704.6	-968.912
										705.23	7722.13	7703.13	7703.13	7702.8	7702.8	7703.47	-981.353
										705.18	7777.6	7701.8	7701.87	7701.53	7701.53	7702.13	-924.498
										705.13	7854.27	7700.2	7700.27	7700	7700	7700.47	-846.184
										705.08	7609.93	7698.53	7698.67	7698.4	7698.4	7698.8	-1088.87
										705.03	7776.13	7696.67	7696.73	7696.53	7696.53	7696.87	-920.721
										704.98	7830.27	7694.67	7694.8	7694.6	7694.6	7694.87	-864.579
										704.93	7947.33	7692.67	7692.73	7692.53	7692.53	7692.8	-745.493
										704.88	7762.47	7690.6	7690.73	7690.53	7690.53	7690.8	-928.338
										704.83	7840.8	7688.67	7688.73	7688.6	7688.6	7688.8	-847.991
										704.78	7753.87	7686.67	7686.73	7686.6	7686.6	7686.8	-932.891
										704.73	7744.87	7684.47	7684.53	7684.47	7684.47	7684.6	-939.739
										704.68	7708.73	7682.6	7682.67	7682.53	7682.53	7682.67	-973.947
										704.63	7726.27	7680.73	7680.8	7680.67	7680.67	7680.8	-954.505
										704.58	7840.93	7679.2	7679.27	7679.2	7679.2	7679.27	-838.379
										704.53	7688.07	7677.6	7677.6	7677.53	7677.53	7677.67	-989.609
										704.48	7619.47	7676.07	7676.13	7676.07	7676.07	7676.13	-1056.67
										704.43	7791.8	7674.4	7674.47	7674.4	7674.4	7674.47	-882.671
										704.38	7729.33	7672.73	7672.8	7672.73	7672.73	7672.8	-943.484
										704.33	7830.33	7671.2	7671.2	7671.13	7671.13	7671.2	-840.889
										704.28	7754.93	7669.4	7669.4	7669.4	7669.4	7669.4	-914.472
										704.23	7817.33	7667.93	7668	7667.93	7667.93	7668	-850.653
										704.18	7728.67	7666.33	7666.33	7666.33	7666.33	7666.33	-937.69
										704.13	7643.2	7664.33	7664.33	7664.33	7664.33	7664.33	-1021.15
										704.08	7819.13	7662.67	7662.73	7662.67	7662.67	7662.73	-843.55
										704.03	7650	7660.93	7660.93	7660.93	7660.93	7660.93	-1010.94
										703.98	7773.87	7659.33	7659.33	7659.33	7659.33	7659.4	-885.473
										703.93	7781.2	7657.73	7657.73	7657.73	7657.73	7657.73	-876.509
										703.88	7593.6	7656.2	7656.2	7656.2	7656.2	7656.2	-1062.61
										703.83	7783.8	7654.53	7654.53	7654.53	7654.53	7654.53	-870.715
										703.78	7704.73	7652.6	7652.67	7652.6	7652.6	7652.67	-947.908
										703.73	7778.8	7650.93	7650.93	7650.93	7650.93	7650.93	-872.1
										703.68	7742.07	7649.27	7649.27	7649.27	7649.27	7649.27	-907.205
										703.63	7789.6	7648.07	7648.07	7648.07	7648.07	7648.07	-858.471
										703.58	7735.53	7646.67	7646.67	7646.67	7646.67	7646.67	-911.175
										703.53	7715.2	7645.13	7645.13	7645.13	7645.13	7645.13	-929.954
										703.48	7606.6	7643.8	7643.8	7643.8	7643.8	7643.8	-1037.24
										703.43	7518.53	7642.73	7642.73	7642.73	7642.73	7642.73	-1124.19
										703.38	7856.53	7642.4	7642.4	7642.4	7642.4	7642.4	-785.846
										703.33	7658.6	7642.2	7642.2	7642.2	7642.2	7642.2	-983.619
										703.28	7679.6	7642.13	7642.13	7642.13	7642.13	7642.13	-962.528
										703.23	7543.87	7643.47	7643.47	7643.47	7643.47	7643.47	-1099.59
										703.18	7409.93	7644.73	7644.73	7644.73	7644.73	7644.73	-1234.83
										703.13	7633.87	7646.07	7646.07	7646.07	7646.07	7646.07	-1012.22
										703.08	7756.53	7647.4	7647.4	7647.4	7647.4	7647.4	-890.849
										703.03	7684.2	7648.67	7648.67	7648.67	7648.67	7648.67	-964.48
										702.98	7782.53	7650	7650	7650	7650	7650	-867.488
										702.93	7816.47	7651.33	7651.33	7651.33	7651.33	7651.33	-834.844
										702.88	7829.47	7652.6	7652.6	7652.6	7652.6	7652.6	-823.136
										702.83	7663	7653.93	7653.93	7653.93	7653.93	7653.93	-990.919
										702.78	7593.87	7655.2	7655.2	7655.2	7655.2	7655.2	-1061.36
										702.73	7739.27	7656.53	7656.53	7656.53	7656.53	7656.53	-917.301
										702.68	7689.93	7657.87	7657.87	7657.87	7657.87	7657.87	-967.932
										702.63	7662.67	7659.13	7659.13	7659.13	7659.13	7659.13	-996.518
										702.58	7807.4	7660.47	7660.47	7660.47	7660.47	7660.47	-853.088
										702.53	7900.87	7661.8	7661.8	7661.8	7661.8	7661.8	-760.913
										702.48	7807.33	7663.07	7663.07	7663.07	7663.07	7663.07	-855.763
										702.43	7710.53	7664.4	7664.4	7664.4	7664.4	7664.4	-953.885
										702.38	7775.53	7665.73	7665.73	7665.73	7665.73	7665.73	-890.145
										702.33	7819.47	7667	7667	7667	7667	7667	-847.581
										702.28	7828.6	7668.33	7668.33	7668.33	7668.33	7668.33	-839.709
										702.23	7726.73	7669.67	7669.67	7669.67	7669.67	7669.67	-942.92
										702.18	7544.67	7670.93	7670.93	7670.93	7670.93	7670.93	-1126.31
										702.13	7726.93	7672.27	7672.27	7672.27	7672.27	7672.27	-945.31
										702.08	7694.13	7673.6	7673.6	7673.6	7673.6	7673.6	-979.446
										702.03	7580.47	7674.87	7674.87	7674.87	7674.87	7674.87	-1094.44
										701.98	7680.6	7676.2	7676.2	7676.2	7676.2	7676.2	-995.59
										701.93	7696.47	7677.53	7677.53	7677.53	7677.53	7677.53	-981.022
										701.88	7698.67	7678.8	7678.8	7678.8	7678.8	7678.8	-980.171
										701.83	7798	7680.13	7680.13	7680.13	7680.13	7680.13	-882.112
										701.78	7803.67	7681.4	7681.4	7681.4	7681.4	7681.4	-877.751
										701.73	7702.8	7682.73	7682.73	7682.73	7682.73	7682.73	-979.92
										701.68	7704.07	7684.07	7684.07	7684.07	7684.07	7684.07	-979.964
										701.63	7765.53	7685.33	7685.33	7685.33	7685.33	7685.33	-919.802
										701.58	7620.27	7686.67	7686.67	7686.67	7686.67	7686.67	-1066.39
										701.53	7619.87	7688	7688	7688	7688	7688	-1068.12
										701.48	7685.33	7689.27	7689.27	7689.27	7689.27	7689.27	-1003.93
										701.43	7727.07	-1000	-1000	-1000	-1000	7727.07	-1000

## Sheet: Figure 1d
Figure 1d	SEM image of CPF-Fe/Ni

## Sheet: Figure 1e
Figure 1e	TEM image of CPF-Fe/Ni

## Sheet: Figure 1f
Figure 1f	HAADF STEM image of CPF-Fe/Ni

## Sheet: Figure 1g
Figure 1g	HAADF STEM image of CPF-Fe/Ni

## Sheet: Figure 1h
Figure 1h	EDS-mapping results of CPF-Fe/Ni

## Sheet: Figure 1i
Figure 1i	EDS-mapping results of CPF-Fe/Ni

## Sheet: Figure 2a
Figure 2a	Normalized XANES of the Fe K-edge with the Fe foil, Fe2O3, Fe3O4, and FePc serving as references
energy	Fe-foil	Fe2O3	FePc	FeO	CPF-Fe/Ni
6917.03	0.00172	0.00467	0.00474	0.0058	0.00827
6922.2	0.00204	0.00429	0.00377	0.00508	0.00757
6926.99	0.00168	0.00402	0.00405	0.00462	0.00667
6932.04	0.0016	0.00375	0.00391	0.0042	0.00638
6937	0.00126	0.00339	0.00352	0.00392	0.00623
6942.26	0.00127	0.0032	0.00328	0.00339	0.00531
6946.98	0.00095075	0.00279	0.00267	0.00301	0.00506
6952.07	0.00087518	0.00243	0.00246	0.00246	0.0045
6957.01	0.000626202	0.00214	0.00242	0.00223	0.00431
6962.12	0.000411488	0.00194	0.00206	0.00201	0.00384
6967.15	0.000384815	0.0018	0.00142	0.00178	0.00281
6972	0.000325216	0.00159	0.00126	0.00148	0.00197
6977.07	7.82445e-05	0.00129	0.00109	0.00117	0.00231
6981.98	0.000363082	0.00109	0.00106	0.000929009	0.00147
6987.19	2.153e-05	0.000762381	0.000615969	0.000421445	0.000847845
6992.02	-8.37703e-08	0.00061304	0.000302256	-0.000119724	0.00073266
6997.05	0.000135015	0.000422673	0.00036817	-0.000393008	0.000167171
7002.06	-0.00028121	0.000133109	0.000120987	-0.000483429	0.000303196
7007.02	-0.00043281	0.000156473	-7.31113e-05	-0.000372624	-0.000241081
7012.23	-0.00039684	-0.000161178	0.000124986	-0.000298236	-5.02253e-05
7016.99	-0.000406806	-0.000285403	-9.55909e-05	-0.000413105	-0.000142381
7022.04	-0.000365301	-0.000525923	-0.000412112	-0.000465871	-0.00102
7027.05	-0.000215834	-0.000510318	-0.000496816	-0.000886209	-0.00062634
7032	-0.000290957	-0.000714498	-0.000352044	-0.00124	-0.00083952
7037.24	0.000139254	-0.000663437	-0.000556428	-0.00155	-0.0011
7042	-0.000247085	-0.000939653	-0.000610494	-0.00165	-0.00103
7047.03	-0.000274432	-0.00101	-0.000883153	-0.00144	-0.00145
7052.06	-0.000140829	-0.00093415	-0.00101	-0.00122	-0.00145
7056.99	-0.000420936	-0.000897315	-0.00067957	-0.000883223	-0.00145
7062.09	-0.000110556	-0.000942591	-0.00114	-0.000684296	-0.00132
7067.15	-0.000179428	-0.000848039	-0.000888402	-0.000417343	-0.00129
7072.01	0.00012301	-0.000769405	-0.000725722	0.000238915	-0.00135
7077.08	0.000345587	-0.000465163	-0.000421701	0.000886043	-0.00151
7082.01	0.00144	-0.00028806	-0.000140271	0.00197	-0.000939255
7087.04	0.00209	0.000333584	0.00018302	0.00329	-0.000354564
7092.24	0.00282	0.00101	0.00138	0.00523	0.000240433
7092.54	0.00296	0.00105	0.00146	0.00534	0.000282306
7093.01	0.00306	0.00112	0.00159	0.00554	0.000233606
7093.52	0.00324	0.0012	0.00172	0.00585	0.000517423
7094.04	0.00325	0.00128	0.00186	0.00609	0.000766048
7094.53	0.00366	0.0014	0.0018	0.00639	0.00119
7094.98	0.00378	0.00151	0.00172	0.00664	0.000952639
7095.54	0.00395	0.00165	0.00192	0.00699	0.000748175
7096.15	0.00392	0.00177	0.00205	0.00742	0.00102
7096.54	0.00415	0.00182	0.00197	0.0077	0.00127
7097.02	0.0044	0.0019	0.00191	0.00818	0.00111
7097.5	0.00438	0.00205	0.002	0.00848	0.000966705
7098.02	0.005	0.00221	0.00214	0.00895	0.00133
7098.53	0.00504	0.00233	0.00258	0.00944	0.00168
7099.02	0.0054	0.00248	0.0029	0.00992	0.00185
7099.48	0.00557	0.00271	0.00295	0.01048	0.00185
7100.05	0.00588	0.00297	0.00305	0.01094	0.00202
7100.67	0.00632	0.00325	0.00324	0.01164	0.00235
7101.04	0.00648	0.00339	0.00342	0.01203	0.00255
7101.51	0.00666	0.00354	0.00374	0.01268	0.00271
7101.99	0.0074	0.00369	0.00408	0.01345	0.00298
7102.53	0.00766	0.00386	0.0044	0.01416	0.00326
7103.03	0.00818	0.00405	0.00469	0.01499	0.00371
7103.49	0.00895	0.00433	0.00485	0.01586	0.00393
7104.02	0.00961	0.00469	0.00518	0.01678	0.00418
7104.64	0.01028	0.00527	0.00601	0.01778	0.00448
7105.07	0.01091	0.00555	0.00624	0.01844	0.00496
7105.53	0.01161	0.00586	0.0069	0.01955	0.00527
7106.01	0.01258	0.00627	0.00777	0.02087	0.00566
7106.52	0.01392	0.00675	0.0077	0.02226	0.00616
7107.04	0.01546	0.00732	0.00882	0.02375	0.00658
7107.53	0.01704	0.00786	0.00945	0.02559	0.00758
7107.98	0.01957	0.0084	0.01061	0.02772	0.0083
7108.55	0.02305	0.0094	0.01222	0.02956	0.00911
7109.18	0.02658	0.01059	0.01437	0.0319	0.01106
7109.54	0.02945	0.01131	0.0157	0.03372	0.01197
7110.01	0.03674	0.01241	0.01772	0.03723	0.01481
7110.51	0.05232	0.01395	0.0217	0.04199	0.0188
7111.03	0.08189	0.01616	0.02668	0.04769	0.02382
7111.54	0.12313	0.01901	0.03521	0.05739	0.03178
7112	0.17733	0.02251	0.04547	0.07679	0.04467
7112.5	0.23084	0.02858	0.06434	0.09862	0.05966
7113.08	0.26004	0.03964	0.09367	0.11465	0.0726
7113.6	0.27907	0.04894	0.11594	0.12669	0.07884
7114.02	0.29584	0.05477	0.12166	0.13855	0.07722
7114.52	0.32155	0.06112	0.11051	0.15496	0.07434
7115.01	0.34064	0.06435	0.09311	0.16475	0.07367
7115.52	0.35157	0.06335	0.08157	0.17091	0.07578
7116.02	0.35784	0.06251	0.07742	0.18396	0.08221
7116.48	0.36405	0.06331	0.07762	0.2085	0.0978
7117.04	0.37539	0.06596	0.08204	0.23568	0.12779
7117.67	0.3908	0.07008	0.09538	0.26895	0.16146
7118.06	0.40379	0.07307	0.10648	0.29966	0.17694
7118.52	0.43276	0.07709	0.12201	0.35747	0.18537
7119	0.47311	0.08221	0.14123	0.42218	0.19229
7119.53	0.51548	0.09165	0.16435	0.48895	0.20228
7120.04	0.55243	0.10519	0.18696	0.55426	0.21868
7120.51	0.59391	0.12073	0.20759	0.62794	0.24562
7120.98	0.64565	0.14263	0.23304	0.68426	0.28155
7121.55	0.68423	0.18233	0.27441	0.72458	0.32686
7122.17	0.71225	0.23947	0.32514	0.76498	0.38068
7122.53	0.72909	0.28084	0.35703	0.79282	0.42394
7123.01	0.7582	0.3435	0.40044	0.8371	0.48261
7123.5	0.78361	0.41118	0.44742	0.87992	0.52552
7124.02	0.80562	0.48308	0.50653	0.92098	0.5657
7124.53	0.82236	0.54613	0.56413	0.96692	0.61487
7124.99	0.84106	0.60172	0.61573	1.01197	0.67654
7125.53	0.86173	0.67238	0.67424	1.03826	0.75206
7126.11	0.87359	0.75669	0.74211	1.05426	0.82303
7126.55	0.88409	0.82473	0.78857	1.06528	0.87896
7127.02	0.89732	0.89993	0.83185	1.07912	0.95024
7127.51	0.91825	0.97533	0.86956	1.09306	1.00599
7128.03	0.94274	1.05125	0.90458	1.10766	1.04684
7128.53	0.96403	1.12092	0.93865	1.12035	1.07952
7129.02	0.98978	1.18252	0.96744	1.13543	1.11645
7129.48	1.01893	1.22957	0.99414	1.1443	1.14859
7130.06	1.04318	1.27411	1.02932	1.14573	1.17807
7130.65	1.0549	1.29762	1.06816	1.14173	1.19832
7131.04	1.06409	1.3073	1.08996	1.13504	1.20976
7131.52	1.07074	1.31769	1.11484	1.1188	1.22252
7132.01	1.05886	1.33135	1.13757	1.0993	1.23112
7132.52	1.045	1.35136	1.16069	1.08077	1.23854
7133.03	1.02626	1.37072	1.18211	1.06276	1.24749
7133.5	1.00415	1.38211	1.19883	1.04383	1.26011
7133.98	0.97962	1.38512	1.21287	1.03159	1.27518
7134.58	0.96304	1.37223	1.22508	1.02269	1.29229
7135.11	0.95602	1.35096	1.23207	1.01544	1.30584
7135.54	0.94536	1.33	1.2332	1.00803	1.31742
7136	0.93701	1.30574	1.23406	0.99996	1.32514
7136.52	0.92914	1.27961	1.23248	0.99224	1.32921
7137.04	0.92921	1.25809	1.22813	0.98538	1.3307
7137.53	0.92949	1.24147	1.22117	0.97872	1.33024
7137.98	0.93468	1.22611	1.21784	0.97273	1.32681
7138.53	0.93925	1.20666	1.21014	0.96981	1.31911
7139.14	0.94645	1.18262	1.19959	0.9683	1.30867
7139.55	0.951	1.16499	1.19215	0.96786	1.29837
7140.02	0.9575	1.14477	1.18225	0.96879	1.28098
7140.5	0.96304	1.12441	1.17006	0.97195	1.26522
7141.03	0.97182	1.10192	1.15542	0.97664	1.25087
7141.52	0.97294	1.08288	1.14072	0.98216	1.23735
7142.01	0.9739	1.06524	1.126	0.99009	1.21761
7142.47	0.97408	1.05086	1.11343	0.99665	1.19719
7143.05	0.97183	1.03494	1.09793	1.00135	1.17477
7143.67	0.96915	1.0204	1.08252	1.00452	1.15511
7144.03	0.96813	1.01501	1.07552	1.0062	1.14178
7144.52	0.9682	1.00974	1.06702	1.00504	1.12555
7144.99	0.96695	1.00649	1.06016	1.00389	1.11504
7145.53	0.9676	1.00505	1.05412	0.99979	1.10626
7146.02	0.97026	1.00517	1.04688	0.99578	1.09792
7146.5	0.97746	1.0059	1.03985	0.98966	1.08728
7147.01	0.98425	1.00652	1.0334	0.98301	1.07601
7147.6	0.99184	1.00577	1.026	0.97755	1.0653
7148.09	1.00041	1.00287	1.01923	0.97336	1.05678
7148.54	1.00623	0.99845	1.01134	0.96834	1.04664
7149	1.01513	0.99222	1.00293	0.96267	1.03818
7149.52	1.02456	0.98271	0.99402	0.95835	1.03189
7150.05	1.02971	0.97173	0.98596	0.95392	1.02633
7150.52	1.03485	0.96154	0.97716	0.9501	1.02053
7150.99	1.03927	0.95183	0.96828	0.94643	1.01364
7151.54	1.04158	0.94015	0.96049	0.94459	1.00615
7152.15	1.04632	0.92811	0.95182	0.94256	0.9986
7153.02	1.04901	0.91247	0.93897	0.93963	0.9871
7154.03	1.05095	0.89628	0.9259	0.9368	0.97316
7155.02	1.05136	0.88101	0.91205	0.93522	0.95881
7156.1	1.0448	0.86459	0.8943	0.93444	0.93752
7157.24	1.04343	0.84742	0.87631	0.93541	0.91376
7157.97	1.04091	0.83781	0.86544	0.937	0.90077
7159.05	1.04127	0.82691	0.85101	0.93997	0.88697
7159.99	1.04062	0.8212	0.84125	0.9439	0.87636
7161.29	1.0425	0.81926	0.83156	0.94799	0.86888
7161.97	1.03855	0.82024	0.83148	0.95119	0.86947
7163.06	1.03495	0.82491	0.8322	0.95539	0.8755
7164	1.03213	0.83082	0.83939	0.9602	0.88624
7165.09	1.02728	0.83901	0.85093	0.96584	0.90568
7166.13	1.02671	0.84755	0.86583	0.97481	0.92703
7167	1.02343	0.85484	0.88015	0.98476	0.94403
7168.03	1.02234	0.86513	0.89673	0.99709	0.96082
7169.08	1.02182	0.87802	0.9102	1.00752	0.977
7170.28	1.01705	0.89655	0.92236	1.01675	0.98938
7170.97	1.01311	0.90826	0.92825	1.02262	0.99339
7172.05	1.00834	0.92944	0.93529	1.02885	0.99684
7172.99	0.9999	0.95029	0.94068	1.03401	0.99972
7174.24	0.99054	0.97965	0.94714	1.03707	1.0046
7174.99	0.9859	0.99647	0.95055	1.03864	1.00793
7176.06	0.97246	1.0171	0.95469	1.03978	1.01219
7177.02	0.96159	1.02999	0.95972	1.03891	1.01547
7178.11	0.95237	1.04095	0.96301	1.03728	1.01934
7179.16	0.94723	1.04845	0.96225	1.03382	1.02253
7179.99	0.94383	1.05243	0.96544	1.03008	1.0246
7181.04	0.94247	1.05512	0.96671	1.02525	1.0269
7182.05	0.94415	1.05626	0.97125	1.02027	1.02951
7183.31	0.94794	1.05553	0.97442	1.01573	1.03185
7183.97	0.95119	1.05471	0.97652	1.01225	1.03279
7185.06	0.95479	1.05251	0.97983	1.00821	1.0343
7185.98	0.96331	1.05046	0.98112	1.00421	1.03568
7187.15	0.97417	1.04793	0.98299	1.00158	1.03724
7188.02	0.98111	1.04628	0.98503	0.99873	1.03852
7189.04	0.9909	1.04445	0.9874	0.99512	1.04038
7190.03	1.0016	1.04295	0.98862	0.99129	1.04271
7191.11	1.01252	1.04083	0.99223	0.98806	1.04627
7192.23	1.0237	1.03758	0.99384	0.98488	1.05028
7192.99	1.03293	1.0351	0.99616	0.98238	1.05278
7194.06	1.03807	1.03051	0.99887	0.97992	1.05592
7194.99	1.04014	1.02615	1.00126	0.97846	1.05841
7196.3	1.0387	1.01978	1.00104	0.97782	1.06096
7196.98	1.03414	1.0168	1.00154	0.97761	1.06154
7198.05	1.0256	1.0116	1.00286	0.9784	1.06177
7199	1.01633	1.00748	1.0034	0.97977	1.06128
7200.1	1.00631	1.00256	1.00483	0.98158	1.05966
7201.14	0.9947	0.99732	1.00469	0.9838	1.05829
7202.01	0.98679	0.99289	1.00555	0.98563	1.05735
7203.03	0.9748	0.98704	1.00562	0.98768	1.05666
7204.06	0.9596	0.98181	1.00755	0.98891	1.05611
7205.31	0.94976	0.9761	1.00736	0.98979	1.05533
7205.98	0.94181	0.97344	1.00724	0.98992	1.05519
7207.05	0.93501	0.9703	1.00745	0.98972	1.05531
7207.98	0.93423	0.96819	1.00741	0.98936	1.05489
7209.15	0.93828	0.9662	1.00693	0.98924	1.05408
7210.02	0.94468	0.9653	1.00689	0.98912	1.05313
7211.04	0.96129	0.96444	1.00662	0.98936	1.05201
7212.02	0.98048	0.96404	1.00642	0.98974	1.05066
7213.15	1.0125	0.96404	1.00508	0.9909	1.04736
7214.22	1.0339	0.96453	1.00244	0.99265	1.04341
7214.98	1.0575	0.96522	1.00191	0.99389	1.04085
7216.05	1.08611	0.96701	0.99848	0.99671	1.03807
7217	1.11251	0.96907	0.99678	0.99926	1.0342
7218.3	1.13166	0.97306	0.9945	1.00288	1.02914
7218.98	1.14238	0.97527	0.99431	1.00479	1.02694
7220.06	1.15467	0.97862	0.9918	1.00754	1.02458
7221.01	1.15823	0.98144	0.98993	1.00989	1.02286
7222.13	1.15794	0.9838	0.9881	1.0113	1.02096
7223.17	1.15155	0.98538	0.98666	1.0126	1.0196
7223.99	1.13784	0.98619	0.98565	1.01245	1.01888
7225.04	1.1243	0.98675	0.98348	1.01214	1.0186
7226	1.10197	0.98695	0.98322	1.01099	1.01786
7227.31	1.08244	0.98632	0.98151	1.00922	1.0163
7227.98	1.06623	0.98581	0.98098	1.00755	1.01593
7229.08	1.04307	0.98453	0.97923	1.00476	1.01546
7229.99	1.02347	0.98311	0.97809	1.00216	1.01401
7231.07	1.00288	0.98124	0.97781	0.99912	1.01211
7232.12	0.98728	0.97975	0.97487	0.99566	1.01048
7233.01	0.97251	0.97903	0.97372	0.99275	1.00909
7234.03	0.95676	0.97896	0.97489	0.98947	1.00794
7235.06	0.94142	0.97951	0.97329	0.98617	1.00613
7236.29	0.93439	0.9807	0.97159	0.9834	1.00434
7236.98	0.92894	0.98147	0.97159	0.98189	1.00371
7238.06	0.92397	0.983	0.97195	0.98082	1.0032
7238.98	0.92298	0.98406	0.97237	0.97998	1.00224
7240.15	0.9252	0.98535	0.97065	0.98062	1.00134
7241.03	0.92616	0.986	0.97167	0.98115	1.00107
7242.04	0.93175	0.98623	0.97038	0.98323	1.00066
7243.02	0.93621	0.98572	0.96962	0.98548	1.00014
7244.12	0.9455	0.98454	0.97036	0.98821	0.99966
7245.25	0.95194	0.98255	0.97044	0.99107	0.99884
7245.98	0.95744	0.98103	0.97095	0.99298	0.99845
7247.05	0.96392	0.97864	0.97022	0.99578	0.99837
7247.98	0.97095	0.97661	0.96961	0.99756	0.99713
7249.23	0.97303	0.97444	0.96968	0.99977	0.99592
7250	0.97453	0.97335	0.96964	1.00034	0.9953
7251.04	0.97533	0.97245	0.96934	1.00112	0.99449
7252.03	0.97235	0.97201	0.96924	1.00154	0.99395
7253.14	0.9699	0.97198	0.97053	1.002	0.99326
7254.22	0.96766	0.97253	0.97142	1.00142	0.99268
7254.97	0.96501	0.97312	0.97221	1.00101	0.9927
7256.05	0.9633	0.97457	0.9716	1.00102	0.99342
7256.98	0.96121	0.9763	0.97242	1.00107	0.99389
7258.26	0.96299	0.97934	0.97516	1.00151	0.99515
7258.97	0.96496	0.9813	0.97721	1.00177	0.99606
7260.06	0.96881	0.98452	0.97847	1.00265	0.9977
7261.01	0.97337	0.98741	0.97939	1.0035	0.99961
7262.12	0.97776	0.99079	0.98219	1.0048	1.00183
7264.06	0.98393	0.99569	0.98572	1.00715	1.00579
7266.01	0.99716	0.99888	0.99127	1.00805	1.01047
7268.23	0.99754	1.00508	0.99492	1.01081	1.01578
7269.98	1.00706	1.00662	0.99986	1.01384	1.01931
7272.17	1.02004	1.00714	1.0028	1.01503	1.02373
7274.08	1.03376	1.00819	1.00563	1.01528	1.02693
7276.06	1.04434	1.01105	1.00861	1.01477	1.02991
7278.05	1.0493	1.01502	1.01058	1.01322	1.03215
7280.16	1.0554	1.01878	1.01201	1.01083	1.03361
7282.03	1.06341	1.021	1.01043	1.00827	1.03448
7284	1.07402	1.02225	1.01199	1.00473	1.034
7286.22	1.08353	1.02229	1.00964	1.00015	1.0324
7287.98	1.09092	1.02152	1.00887	0.99606	1.03086
7290.16	1.0881	1.01989	1.00699	0.99121	1.02817
7292.07	1.07838	1.01825	1.00496	0.9874	1.02562
7294.1	1.0607	1.01646	1.00364	0.98459	1.02293
7296.05	1.04017	1.01454	1.00061	0.98335	1.02066
7298.15	1.01859	1.01197	1.00056	0.98307	1.01824
7300.06	1.00183	1.00927	1.00091	0.98378	1.01642
7302	0.9865	1.00535	1.00141	0.98555	1.01539
7304.22	0.97641	1.00048	0.99978	0.98826	1.01405
7306	0.9689	0.99638	0.99804	0.99075	1.01353
7308.14	0.96424	0.99183	0.99791	0.99363	1.0123
7310.09	0.96331	0.98759	0.99726	0.99601	1.01138
7312.14	0.96252	0.98342	0.99832	0.99844	1.00942
7314.05	0.96528	0.97939	0.99622	1.00047	1.00782
7316.09	0.96523	0.97489	0.99559	1.00208	1.00601
7318.14	0.96635	0.97124	0.99565	1.00333	1.00371
7319.97	0.96575	0.96883	0.9939	1.00427	1.00231
7322.2	0.96611	0.96818	0.99325	1.00502	1.00088
7324.03	0.96693	0.96909	0.99376	1.00539	0.99997
7326.07	0.96783	0.97188	0.99273	1.0057	0.99927
7328.07	0.96844	0.97613	0.99262	1.00561	0.99897
7330.19	0.96778	0.98145	0.99268	1.00547	0.99897
7332.02	0.96605	0.98659	0.99396	1.00516	0.99912
7334.02	0.9628	0.99236	0.99572	1.00459	0.99956
7336.22	0.95951	0.99835	0.9938	1.00393	0.99974
7337.98	0.95778	1.00302	0.99377	1.00308	0.99988
7340.18	0.95845	1.0081	0.99624	1.00187	0.99948
7342.09	0.96323	1.01162	0.99829	1.00067	0.99927
7344.13	0.97037	1.01439	0.99583	0.99947	0.99863
7346.04	0.98252	1.01571	0.99715	0.99851	0.99805
7348.1	0.99428	1.01588	0.99701	0.99761	0.998
7350.13	1.00614	1.01467	0.99958	0.99707	0.99765
7351.97	1.01518	1.01318	0.99859	0.99696	0.99762
7354.21	1.02715	1.01142	0.99852	0.99713	0.99769
7356.05	1.03496	1.01007	0.99884	0.99736	0.99753
7358.09	1.04526	1.00855	0.99909	0.9979	0.99732
7360.05	1.05173	1.00696	0.99976	0.99826	0.99721
7362.17	1.05987	1.00482	0.99882	0.99848	0.99669
7365.06	1.06554	1.00163	0.99791	0.99905	0.99626
7368.06	1.06619	0.99798	0.99793	0.99771	0.99556
7371.08	1.05862	0.99406	0.9987	0.99783	0.99529
7374.13	1.04517	0.9908	0.99783	0.99784	0.99458
7377.06	1.02429	0.98936	0.9964	0.99805	0.99403
7379.95	0.99623	0.9888	0.99629	0.99796	0.99393
7383.18	0.97242	0.98841	0.9968	0.99787	0.99379
7386.06	0.95999	0.98801	0.99796	0.99866	0.99397
7388.97	0.95635	0.98746	0.99762	0.99948	0.99463
7392.08	0.96027	0.98755	0.99827	1.00018	0.99451
7395.08	0.96703	0.98892	0.99906	1.00114	0.99476
7398	0.97226	0.99179	1.00042	1.00115	0.99497
7401.05	0.97394	0.99618	0.99967	1.00163	0.99493
7404.17	0.97467	1.00105	1.00008	1.0014	0.99575
7407.04	0.97605	1.00529	1.00096	1.00133	0.99633
7410.04	0.97908	1.00905	1.00335	1.00133	0.99624
7413.19	0.98055	1.01186	1.00204	1.00047	0.9972
7416.06	0.98197	1.01308	1.0041	0.99969	0.99814
7419.06	0.98176	1.01344	1.00498	0.99869	0.99827
7422	0.98057	1.01302	1.00509	0.99794	0.99805
7425.16	0.97725	1.0111	1.00501	0.99735	0.9975
7428.09	0.97465	1.00881	1.00476	0.99706	0.99715
7430.98	0.97483	1.00615	1.00405	0.99697	0.99649
7434.09	0.97713	1.00332	1.00289	0.99719	0.99473
7437.13	0.98203	1.00007	1.00132	0.99715	0.99376
7440.03	0.98888	0.9969	0.9996	0.99709	0.99238
7443.05	0.99584	0.99384	0.99843	0.99705	0.99049
7446.21	1.00836	0.99134	0.9963	0.99723	0.98936
7449.06	1.01207	0.98993	0.99624	0.99735	0.98829
7452.07	1.01794	0.98929	0.99528	0.99828	0.98665
7454.99	1.02048	0.98941	0.9956	0.99827	0.98592
7458.17	1.01984	0.99065	0.99557	0.99997	0.98553
7461.08	1.02127	0.99224	0.99525	1.00104	0.98511
7463.95	1.01819	0.99385	0.99515	1.00236	0.98524
7467.07	1.01353	0.99545	0.99578	1.00241	0.98501
7470.13	1.00932	0.99694	0.99691	1.00314	0.98545
7473.05	1.00149	0.99842	0.99671	1.00392	0.9858
7476.06	0.99679	1.00017	0.99828	1.00374	0.9859
7479.16	0.99321	1.00184	0.99849	1.0038	0.98605
7482.07	0.99065	1.00272	1.00021	1.00362	0.98614
7485.12	0.98593	1.00341	1.00019	1.00323	0.98655
7487.94	0.98183	1.00347	1.00109	1.00245	0.98752
7491.12	0.97608	1.00342	1.00243	1.0017	0.98777
7494.07	0.97457	1.00307	1.00407	1.00067	0.98801
7497.02	0.97402	1.00262	1.00383	0.99963	0.98881
7500.06	0.97648	1.00229	1.00412	0.99899	0.98896
7503.21	0.97899	1.00195	1.00436	0.9986	0.98916
7506.07	0.98121	1.00182	1.00372	0.99871	0.98994
7509.11	0.98385	1.00129	1.00401	0.9988	0.99012
7511.95	0.98373	1.00078	1.00442	0.99896	0.98978
7516.15	0.98464	1.00025	1.00298	0.99964	0.98941
7520.08	0.98436	1.00018	1.00221	1.00031	0.98925
7524.05	0.98646	1.00027	1.00127	1.00047	0.98897
7528.08	0.98751	1.00052	1.00129	1.00075	0.98939
7532.26	0.99043	1.00046	1.00176	1.00086	0.98963
7535.99	0.9922	1.00037	1.00134	1.0008	0.99011
7540.15	0.99264	1.00062	1.00184	1.00039	0.99035
7544.02	0.99232	1.00107	0.99967	0.99988	0.9907
7548.06	0.99362	1.00142	0.99995	0.99943	0.99029
7552.13	0.99484	1.00181	1.00117	0.99957	0.99084
7556.13	0.99824	1.00193	1.00011	0.99958	0.9908
7560.01	1.00298	1.002	0.99972	1.00019	0.99102
7564.09	1.00662	1.00182	1.00057	1.00078	0.99032
7568.03	1.00735	1.00188	1.00107	1.00168	0.99062
7572.1	1.00651	1.00224	1.00099	1.00189	0.99089
7576.27	1.0032	1.00196	1.00173	1.00197	0.99152
7579.96	0.99921	1.00176	1.00134	1.002	0.99183
7584.16	0.99451	1.00176	1.00106	1.00128	0.99151
7588.05	0.99229	1.00164	1.0005	1.00091	0.992
7592.06	0.99204	1.00147	1.00143	1.0002	0.99238
7596.12	0.99308	1.0012	1.00141	0.99972	0.99264
7600.12	0.99479	1.00112	1.00073	0.9991	0.99292
7604.03	0.99575	1.00055	1.00037	0.99903	0.99309
7608.07	0.99592	1.00041	1.00054	0.99951	0.99317
7612.03	0.9936	1.00057	0.99997	0.99973	0.99319
7616.1	0.99278	1.0012	1.00007	0.99977	0.99328
7620.25	0.99359	1.00202	0.99979	0.99961	0.9939
7623.99	0.99592	1.00287	0.99871	1.00002	0.99416
7628.12	0.99785	1.00332	0.99995	1.00023	0.99435
7632.03	0.99791	1.00334	1.00001	0.99997	0.99464
7636.14	0.99777	1.00285	1.00026	0.99978	0.99492
7640.27	0.99662	1.00205	0.99901	0.99954	0.99575
7643.98	0.99537	1.00152	0.99942	0.9995	0.99603
7648.15	0.99504	1.0008	1.00031	0.99942	0.99613
7652.02	0.99424	1.00046	0.99989	0.99927	0.99659
7656.13	0.99508	1.00036	1.00177	0.99915	0.9971
7660.33	0.99663	1.00022	1.00071	0.99891	0.99786
7663.98	0.99815	1.00022	1.00106	0.9994	0.99851
7668.17	1.00037	1.00018	1.00103	0.99986	0.99889
7672.02	1.00208	0.99996	1.00174	1.00038	0.99972
7676.12	1.00471	0.99989	1.00121	1.00075	1.00079
7680.29	1.00676	1.00013	1.00233	1.00075	1.00167
7683.99	1.00876	1.00047	1.00104	1.00084	1.00229
7688.12	1.00818	1.00066	1.00065	1.00082	1.00275
7692.05	1.00864	1.00076	1.00027	0.99997	1.00336
7696.12	1.00778	1.00135	1.00083	0.99944	1.00409
7700.25	1.00701	1.00178	0.99949	0.99859	1.00508
7704.01	1.00756	1.00198	0.99952	0.99874	1.00559
7708.08	1.00686	1.00242	0.99854	0.99977	1.00608
7712.05	1.00651	1.00257	0.99911	0.99915	1.00677
7717.03	1.00644	1.00243	0.99877	1.00013	1.00755
7722.04	1.00581	1.0019	0.99888	1.00045	1.00847
7727.03	1.00573	1.00183	0.99756	1.00133	1.00918
7732.03	1.00659	1.00143	0.99826	1.00079	1.00992
7737.04	1.00655	1.00096	0.99818	1.00029	1.01061
7742.02	1.00791	1.00077	0.99753	0.99977	1.01134
7747.05	1.00867	1.00018	0.99724	0.99906	1.01189
7752.08	1.00939	0.99946	0.99672	0.99954	1.01278
7757.09	1.00989	0.99914	0.99507	1	1.01369
7762.15	1.00995	0.99852	0.99604	1.00019	1.01464
7767.24	1.01043	0.99777	0.99525	1.00082	1.01578
7772.22	1.00955	0.99722	0.99491	1.00103	1.01669
7777.21	1.01005	0.99697	0.9958	1.00116	1.01789
7782.28	1.01032	0.99697	0.99476	1.00109	1.019
7787.27	1.01098	0.99671	0.99418	1.00071	1.01972
7792.16	1.01201	0.99681	0.99475	1.00074	1.02058
7797.07	1.01227	0.99693	0.9937	1.00068	1.02141
7802.05	1.01379	0.99667	0.99378	1.00026	1.02251
7807.04	1.01448	0.99637	0.99365	1.00019	1.02382
7812.03	1.01575	0.99637	0.9924	1.00004	1.02467
7817.05	1.0171	0.99614	0.99182	1.00018	1.02581
7822.06	1.01825	0.99576	0.99187	1.00065	1.02713
7827.06	1.01905	0.99531	0.99156	1.00086	1.02828
7832.03	1.02011	0.99502	0.99193	1.00136	1.02951
7837.09	1.02028	0.99452	0.99077	1.00068	1.03111
7842.11	1.02182	0.99406	0.99162	1.00036	1.03233
7847.04	1.02169	0.99366	0.99006	0.99983	1.03353
7852.06	1.0236	0.99324	0.99018	0.99913	1.035
7857.04	1.02325	0.99256	0.9907	0.99907	1.03631
7862.03	1.02319	0.99222	0.99121	0.99996	1.0376
7867.04	1.02363	0.99168	0.99173	1.00043	1.03914
7872.05	1.02395	0.99096	0.99224	1.00076	1.0406
7877.13	1.02447	0.99037	0.99277	1.00053	1.04195
7882.24	1.02482	0.99023	0.99329	1.00138	1.04345
7887.33	1.02535	0.98976	0.99382	1.00118	1.04482
7892.21	1.02563	0.98917	0.99432	0.99986	1.0462
7897.12	1.02563	0.98887	0.99483	0.99928	1.04784
7902.05	1.02599	0.98851	0.99533	0.99978	1.04911
7907.06	1.0262	0.98784	0.99585	0.99995	1.04996
7912.08	1.02774	0.98722	0.99637	0.99995	1.05134

## Sheet: Figure 2b
Figure 2b	radial structure functions (RSFs) obtained by Fourier transformation k3-weighted EXAFS results, with the Fe foil, Fe2O3, Fe3O4, and FePc serving as references
r	Fe-foil	Fe2O3	FePc	FeO	CPF-Fe/Ni
0	0.21854	0.12872	0.15484	0.14021	0.22336
0.03068	0.20476	0.1384	0.21277	0.13627	0.21321
0.06136	0.16523	0.16615	0.3232	0.12445	0.18698
0.09204	0.10619	0.20839	0.43414	0.1048	0.1601
0.12272	0.05077	0.25977	0.52792	0.07761	0.16131
0.1534	0.08601	0.31354	0.59577	0.04368	0.20514
0.18408	0.16256	0.3621	0.63241	0.00844	0.27196
0.21476	0.23253	0.39768	0.63496	0.04126	0.33879
0.24544	0.28337	0.41304	0.60283	0.08515	0.39002
0.27612	0.30751	0.40221	0.53783	0.1264	0.41479
0.3068	0.3005	0.3612	0.44462	0.16061	0.40565
0.33748	0.26131	0.28855	0.33265	0.18339	0.35846
0.36816	0.19309	0.18595	0.22479	0.19069	0.27272
0.39884	0.10737	0.06164	0.18804	0.17936	0.15294
0.42951	0.07484	0.09887	0.27344	0.14769	0.04892
0.46019	0.16892	0.25304	0.40939	0.09591	0.18927
0.49087	0.28163	0.40588	0.54937	0.02652	0.36963
0.52155	0.38188	0.54211	0.67584	0.05557	0.54689
0.55223	0.45612	0.64759	0.77952	0.14318	0.70451
0.58291	0.49485	0.70904	0.85515	0.22727	0.82714
0.61359	0.49254	0.71506	0.90104	0.29766	0.90089
0.64427	0.44924	0.65727	0.91985	0.34393	0.9143
0.67495	0.37431	0.53159	0.91966	0.35656	0.85956
0.70563	0.29789	0.34105	0.91523	0.32809	0.73402
0.73631	0.28913	0.129	0.92747	0.25455	0.54353
0.76699	0.391	0.28548	0.97849	0.1391	0.32105
0.79767	0.55256	0.63187	1.08218	0.07438	0.27034
0.82835	0.72344	1.01083	1.23783	0.2499	0.55487
0.85903	0.87433	1.39344	1.43314	0.46972	0.93406
0.88971	0.98544	1.75544	1.6513	0.69842	1.33064
0.92039	1.04296	2.07376	1.87575	0.91587	1.71256
0.95107	1.03899	2.32792	2.09206	1.10233	2.05474
0.98175	0.97272	2.50229	2.28857	1.23916	2.33588
1.01243	0.85253	2.58885	2.45675	1.31037	2.53958
1.04311	0.70059	2.59061	2.59151	1.3043	2.65648
1.07379	0.56372	2.52609	2.69173	1.21495	2.68713
1.10447	0.52	2.43451	2.76062	1.04298	2.64577
1.13515	0.60834	2.37824	2.80593	0.79645	2.56502
1.16583	0.76394	2.43116	2.83977	0.4924	2.49941
1.1965	0.91009	2.64404	2.87748	0.18133	2.51989
1.22718	0.99852	3.01327	2.93538	0.28982	2.68811
1.25786	0.99936	3.49029	3.02733	0.63707	3.02206
1.28854	0.89562	4.01225	3.16116	0.96634	3.49046
1.31922	0.68483	4.52096	3.33644	1.24303	4.03782
1.3499	0.40186	4.9683	3.54464	1.44733	4.60721
1.38058	0.33939	5.31686	3.77134	1.56824	5.1493
1.41126	0.76017	5.53991	3.99906	1.60488	5.62392
1.44194	1.31393	5.62141	4.20986	1.56852	5.99994
1.47262	1.89318	5.55606	4.38713	1.48464	6.25499
1.5033	2.44269	5.34913	4.51677	1.39379	6.3753
1.53398	2.91289	5.01592	4.58789	1.34551	6.35547
1.56466	3.259	4.58081	4.5932	1.37705	6.19807
1.59534	3.44712	4.07587	4.52919	1.48753	5.91289
1.62602	3.46606	3.53914	4.3962	1.64015	5.51588
1.6567	3.35062	3.01226	4.1983	1.78814	5.02785
1.68738	3.22554	2.53683	3.94311	1.89298	4.47288
1.71806	3.34842	2.14771	3.64141	1.92942	3.87668
1.74874	4.01009	1.86184	3.3067	1.88526	3.26484
1.77942	5.29405	1.66729	2.95454	1.75992	2.66125
1.8101	7.09345	1.52562	2.6017	1.56296	2.08679
1.84078	9.27424	1.39093	2.26495	1.31249	1.55836
1.87146	11.724	1.22906	1.9592	1.03391	1.08885
1.90214	14.3449	1.0251	1.69479	0.76035	0.68919
1.93282	17.0452	0.78261	1.47434	0.53789	0.38047
1.9635	19.7365	0.52302	1.29044	0.4301	0.25276
1.99418	22.334	0.30521	1.12668	0.4578	0.36388
2.02485	24.7586	0.29513	0.96218	0.54581	0.53078
2.05553	26.9393	0.4782	0.77759	0.63329	0.68477
2.08621	28.8154	0.68934	0.55951	0.70718	0.818
2.11689	30.3387	0.90126	0.30595	0.77679	0.9326
2.14757	31.4749	1.14048	0.12306	0.85472	1.03324
2.17825	32.204	1.45211	0.39714	0.94448	1.12652
2.20893	32.5203	1.87463	0.77092	1.03714	1.22106
2.23961	32.4316	2.42332	1.17165	1.11703	1.32681
2.27029	31.9577	3.08996	1.5815	1.17123	1.45287
2.30097	31.1283	3.85063	1.98482	1.19919	1.60472
2.33165	29.9811	4.6725	2.36636	1.22187	1.78209
2.36233	28.5595	5.51833	2.71169	1.28622	1.9788
2.39301	26.9103	6.34955	3.00781	1.44987	2.18418
2.42369	25.0817	7.12887	3.24386	1.74414	2.38525
2.45437	23.1222	7.82259	3.41166	2.15624	2.5687
2.48505	21.0789	8.40253	3.50621	2.6472	2.72263
2.51573	18.9969	8.84772	3.52601	3.17188	2.83771
2.54641	16.9186	9.14541	3.47338	3.68719	2.90799
2.57709	14.8835	9.29168	3.35464	4.1547	2.93139
2.60777	12.9274	9.29138	3.1802	4.54207	2.90968
2.63845	11.0813	9.15748	2.96468	4.82441	2.84813
2.66913	9.37114	8.90993	2.7269	4.98543	2.75476
2.69981	7.81551	8.57413	2.48958	5.01813	2.63912
2.73049	6.42442	8.179	2.27799	4.92492	2.51078
2.76117	5.19756	7.75498	2.11641	4.71702	2.37768
2.79184	4.12359	7.33191	2.02146	4.41327	2.24473
2.82252	3.18103	6.93703	1.99481	4.0383	2.11304
2.8532	2.34161	6.59313	2.0213	3.62034	1.98017
2.88388	1.57572	6.31696	2.07527	3.18863	1.84137
2.91456	0.85878	6.11804	2.12954	2.77065	1.69136
2.94524	0.17919	5.99808	2.16147	2.3893	1.52608
2.97592	0.48183	5.95118	2.155	2.06014	1.34396
3.0066	1.0957	5.96475	2.10061	1.78936	1.1466
3.03728	1.65489	6.0211	1.9946	1.57364	0.93893
3.06796	2.13671	6.09938	1.83834	1.40272	0.7293
3.09864	2.51808	6.17758	1.63789	1.26389	0.53021
3.12932	2.7792	6.23445	1.40418	1.146	0.36277
3.16	2.90783	6.25124	1.15449	1.04099	0.26841
3.19068	2.90431	6.21321	0.91709	0.94291	0.28515
3.22136	2.78846	6.11077	0.74084	0.84612	0.36686
3.25204	2.61047	5.94035	0.69221	0.74434	0.45837
3.28272	2.46448	5.70468	0.7895	0.63137	0.54259
3.3134	2.48407	5.41268	0.97153	0.50344	0.62011
3.34408	2.77453	5.07865	1.17548	0.3637	0.69767
3.37476	3.33072	4.72083	1.36602	0.23743	0.78233
3.40544	4.06549	4.35916	1.52468	0.21911	0.87765
3.43612	4.88214	4.01231	1.64159	0.34929	0.98202
3.4668	5.701	3.69419	1.71189	0.52769	1.08935
3.49748	6.45902	3.41081	1.73428	0.70696	1.19103
3.52816	7.10621	3.15868	1.7102	0.86805	1.27792
3.55884	7.60365	2.92598	1.64338	1.00006	1.34186
3.58952	7.92299	2.69614	1.53939	1.09697	1.37664
3.62019	8.04648	2.45258	1.4053	1.15737	1.37859
3.65087	7.96708	2.18267	1.24928	1.18437	1.34672
3.68155	7.68827	1.88005	1.08031	1.18501	1.28282
3.71223	7.22359	1.54524	0.90788	1.16916	1.19113
3.74291	6.59567	1.1851	0.74186	1.14742	1.07802
3.77359	5.83491	0.81185	0.5925	1.12869	0.95141
3.80427	4.97775	0.44313	0.47016	1.11785	0.8201
3.83495	4.06483	0.13132	0.38375	1.11512	0.69299
3.86563	3.13975	0.27842	0.33545	1.11736	0.578
3.89631	2.25146	0.54592	0.3153	1.12079	0.48061
3.92699	1.47368	0.76392	0.30552	1.12342	0.40221
3.95767	0.99909	0.9191	0.29091	1.12632	0.33916
3.98835	1.15245	1.00852	0.26315	1.13311	0.28398
4.01903	1.74296	1.0357	0.22007	1.14814	0.22852
4.04971	2.4966	1.01079	0.16513	1.17398	0.16717
4.08039	3.36631	0.9512	0.11313	1.20964	0.09925
4.11107	4.36753	0.88231	0.10934	1.25036	0.04485
4.14175	5.51787	0.83563	0.17269	1.28915	0.09138
4.17243	6.82001	0.83903	0.26162	1.31898	0.17544
4.20311	8.25815	0.90042	0.35547	1.33455	0.26114
4.23379	9.7998	1.00398	0.44597	1.33348	0.34138
4.26447	11.3995	1.12473	0.52817	1.3164	0.41204
4.29515	13.003	1.24185	0.59864	1.28649	0.47052
4.32583	14.5511	1.34283	0.65505	1.2481	0.51564
4.35651	15.9834	1.42324	0.69601	1.20513	0.54763
4.38719	17.2421	1.48543	0.72109	1.15931	0.5679
4.41786	18.2744	1.53692	0.73069	1.10923	0.57874
4.44854	19.0358	1.58804	0.72593	1.05049	0.58275
4.47922	19.4921	1.64877	0.7086	0.97709	0.58228
4.5099	19.6212	1.72538	0.68091	0.8834	0.57886
4.54058	19.414	1.81825	0.64535	0.76632	0.57294
4.57126	18.8752	1.92169	0.6045	0.62778	0.56386
4.60194	18.0224	2.02582	0.56077	0.47988	0.5503
4.63262	16.886	2.11903	0.51622	0.36041	0.53077
4.6633	15.5068	2.19022	0.47241	0.35215	0.50416
4.69398	13.9348	2.23029	0.43027	0.48219	0.47011
4.72466	12.2263	2.233	0.39019	0.67667	0.4292
4.75534	10.4413	2.19529	0.35218	0.88477	0.38297
4.78602	8.64103	2.11733	0.31622	1.08266	0.33387
4.8167	6.88477	2.00235	0.28272	1.2565	0.28502
4.84738	5.22776	1.85629	0.25303	1.39724	0.24002
4.87806	3.7189	1.68743	0.22982	1.49925	0.20265
4.90874	2.39955	1.50594	0.21686	1.55993	0.17627
4.93942	1.30481	1.32341	0.21755	1.57951	0.16281
4.9701	0.48712	1.15229	0.23243	1.56064	0.16196
5.00078	0.34992	1.00481	0.25857	1.50793	0.17182
5.03146	0.66451	0.89095	0.29127	1.42725	0.1905
5.06214	0.81127	0.81507	0.32599	1.32485	0.21679
5.09282	0.77296	0.77318	0.35896	1.20642	0.2495
5.1235	0.6082	0.75397	0.38724	1.07631	0.28688
5.15418	0.50907	0.7437	0.40859	0.93703	0.32637
5.18486	0.77526	0.73093	0.42135	0.78947	0.36487
5.21553	1.29457	0.70861	0.42444	0.63448	0.39907
5.24621	1.9057	0.67403	0.41726	0.4775	0.42583
5.27689	2.53883	0.62816	0.39972	0.34394	0.44246
5.30757	3.15064	0.575	0.37223	0.31454	0.44697
5.33825	3.708	0.52112	0.33565	0.44595	0.43824
5.36893	4.18483	0.4751	0.29132	0.66618	0.41608
5.39961	4.56144	0.44606	0.24107	0.92049	0.38132
5.43029	4.82439	0.44025	0.18752	1.18415	0.33579
5.46097	4.96643	0.45744	0.13491	1.44024	0.28234
5.49165	4.98619	0.49112	0.09262	1.67368	0.22498
5.52233	4.88786	0.53244	0.08173	1.87022	0.16959
5.55301	4.68061	0.57355	0.10907	2.01688	0.12601
5.58369	4.37802	0.6087	0.15084	2.1027	0.10933
5.61437	3.9974	0.63416	0.19279	2.11965	0.12451
5.64505	3.55909	0.64779	0.22969	2.06346	0.15547
5.67573	3.08582	0.64863	0.25925	1.93429	0.18837
5.70641	2.60232	0.6367	0.28038	1.73738	0.21812
5.73709	2.1352	0.61273	0.29275	1.48381	0.24426
5.76777	1.71344	0.57804	0.2967	1.19212	0.26862
5.79845	1.36879	0.53439	0.29325	0.89358	0.29392
5.82913	1.1322	0.48389	0.28414	0.64949	0.32255
5.85981	1.01787	0.42899	0.27188	0.57249	0.35549
5.89049	1.00282	0.37261	0.25969	0.70305	0.39192
5.92117	1.03896	0.31856	0.25124	0.92074	0.42946
5.95185	1.08763	0.27239	0.24981	1.13195	0.46484
5.98253	1.13388	0.24241	0.25709	1.29651	0.49456
6.0132	1.18233	0.23799	0.27249	1.39722	0.51541
6.04388	1.24836	0.26288	0.29351	1.42872	0.52479
6.07456	1.34791	0.31176	0.31688	1.3943	0.52098
6.10524	1.48826	0.37602	0.33942	1.30512	0.5032
6.13592	1.6643	0.4485	0.35851	1.18022	0.47171
6.1666	1.8615	0.52378	0.3722	1.04663	0.42777
6.19728	2.06118	0.59732	0.37921	0.93782	0.37364
6.22796	2.24464	0.66487	0.37889	0.88456	0.31253
6.25864	2.39535	0.72232	0.37126	0.89616	0.24873
6.28932	2.50004	0.76574	0.35693	0.95192	0.18819
6.32	2.54911	0.79156	0.33719	1.01761	0.14005
6.35068	2.53682	0.79679	0.31403	1.06436	0.11738
6.38136	2.46131	0.77928	0.29013	1.07468	0.12502
6.41204	2.3246	0.73795	0.26882	1.04175	0.14821
6.44272	2.13258	0.67303	0.25363	0.96796	0.17174
6.4734	1.89542	0.58631	0.24738	0.86429	0.18866
6.50408	1.6287	0.48162	0.25091	0.75089	0.19702
6.53476	1.3566	0.36633	0.26258	0.65779	0.19773
6.56544	1.11889	0.25689	0.27913	0.619	0.1938
6.59612	0.97811	0.1976	0.29696	0.64965	0.18993
6.6268	0.99545	0.24304	0.31292	0.73018	0.19144
6.65748	1.16426	0.3529	0.32467	0.82666	0.20212
6.68816	1.42067	0.47618	0.33059	0.91233	0.22218
6.71884	1.70865	0.59252	0.32977	0.9712	0.24869
6.74952	1.99487	0.69239	0.32182	0.99553	0.27755
6.7802	2.26009	0.77012	0.30685	0.98342	0.3051
6.81087	2.49263	0.8222	0.28536	0.93733	0.32869
6.84155	2.68527	0.84682	0.2582	0.86295	0.34681
6.87223	2.83378	0.84374	0.22643	0.7684	0.35901
6.90291	2.9363	0.81419	0.19133	0.66369	0.36573
6.93359	2.99293	0.76064	0.15426	0.56044	0.36812
6.96427	3.0054	0.68668	0.1166	0.47167	0.36773
6.99495	2.97683	0.59671	0.07971	0.41031	0.36619
7.02563	2.91136	0.49567	0.04484	0.38402	0.36474
7.05631	2.81369	0.38872	0.01318	0.38852	0.36397
7.08699	2.68867	0.28089	0.01509	0.40985	0.36361
7.11767	2.54075	0.17687	0.03823	0.43376	0.3627
7.14835	2.37357	0.0811	0.0565	0.45059	0.35987
7.17903	2.18963	0.01943	0.06972	0.45511	0.35368
7.20971	1.99022	0.08371	0.07804	0.44515	0.34297
7.24039	1.77555	0.14453	0.0819	0.4206	0.32704
7.27107	1.54519	0.1938	0.08194	0.38294	0.30578
7.30175	1.29866	0.23278	0.07905	0.3352	0.27965
7.33243	1.03617	0.26373	0.07428	0.28236	0.24964
7.36311	0.75953	0.28921	0.06883	0.23247	0.21726
7.39379	0.47403	0.3115	0.06393	0.19801	0.1844
7.42447	0.20366	0.33208	0.06066	0.1924	0.15337
7.45515	0.20398	0.35144	0.05963	0.21625	0.12684
7.48583	0.47352	0.36924	0.0608	0.25572	0.10761
7.51651	0.75483	0.38469	0.06363	0.2968	0.09756
7.54719	1.01967	0.39707	0.06747	0.33057	0.09606
7.57787	1.25704	0.4061	0.07187	0.35179	0.10002
7.60854	1.45896	0.41222	0.07664	0.35766	0.10602
7.63922	1.61968	0.41659	0.08179	0.34725	0.1118
7.6699	1.73615	0.42088	0.08744	0.3217	0.11636
7.70058	1.80859	0.42684	0.09363	0.28497	0.11944
7.73126	1.84119	0.4357	0.10025	0.24567	0.12108
7.76194	1.84272	0.44767	0.10702	0.21986	0.1214
7.79262	1.82691	0.46177	0.1135	0.22748	0.12033
7.8233	1.81201	0.47603	0.11916	0.27324	0.11765
7.85398	1.81865	0.48794	0.12347	0.34261	0.113
7.88466	1.86541	0.49494	0.12595	0.41937	0.10598
7.91534	1.96314	0.49485	0.12621	0.49216	0.09634
7.94602	2.11168	0.48615	0.124	0.55324	0.08398
7.9767	2.30122	0.46808	0.11925	0.59748	0.06907
8.00738	2.51673	0.44075	0.11206	0.62196	0.05202
8.03806	2.74222	0.40512	0.10273	0.62619	0.03349
8.06874	2.96328	0.36294	0.09175	0.61234	0.01431
8.09942	3.16809	0.31681	0.07988	0.58555	0.0047
8.1301	3.34771	0.27009	0.06818	0.55393	0.02232
8.16078	3.49584	0.22713	0.05813	0.52779	0.03782
8.19146	3.60848	0.19313	0.05148	0.51679	0.05036
8.22214	3.6836	0.17322	0.0496	0.5255	0.05931
8.25282	3.72062	0.16948	0.05219	0.55048	0.06431
8.2835	3.72008	0.17866	0.05741	0.5822	0.0653
8.31418	3.68321	0.19477	0.06322	0.60951	0.06254
8.34486	3.61161	0.21302	0.06813	0.62289	0.0567
8.37554	3.50711	0.23096	0.07124	0.61582	0.04897
8.40621	3.37157	0.24809	0.07205	0.585	0.04138
8.43689	3.20695	0.26496	0.07036	0.53035	0.03696
8.46757	3.01534	0.28251	0.06616	0.45502	0.03841
8.49825	2.79913	0.30148	0.05965	0.36587	0.04511
8.52893	2.56114	0.32195	0.05119	0.27562	0.05408
8.55961	2.30477	0.34331	0.04129	0.20945	0.06276
8.59029	2.03417	0.36431	0.0308	0.20438	0.06958
8.62097	1.7543	0.38338	0.02135	0.25838	0.07365
8.65165	1.47113	0.39884	0.01694	0.33157	0.07451
8.68233	1.19192	0.40923	0.0212	0.39884	0.07208
8.71301	0.92622	0.41337	0.02997	0.44935	0.06654
8.74369	0.68868	0.4105	0.03933	0.47884	0.05835
8.77437	0.50649	0.40031	0.04775	0.48679	0.04816
8.80505	0.42635	0.38293	0.05454	0.47552	0.03681
8.83573	0.47	0.3589	0.05932	0.44967	0.02541
8.86641	0.58519	0.32912	0.06186	0.41565	0.0158
8.89709	0.71866	0.29474	0.06208	0.38096	0.01205
8.92777	0.84731	0.25711	0.06	0.35267	0.01573
8.95845	0.96379	0.2177	0.05579	0.33519	0.02102
8.98913	1.06747	0.17798	0.04975	0.32838	0.02488
9.01981	1.16079	0.13941	0.04246	0.32786	0.02662
9.05049	1.24747	0.10342	0.03492	0.32773	0.02637
9.08117	1.33135	0.07151	0.02904	0.32311	0.02492
9.11185	1.41534	0.04595	0.02785	0.31134	0.02382
9.14253	1.50086	0.0315	0.03285	0.292	0.02507
9.17321	1.58749	0.03271	0.04215	0.26646	0.02965
9.20388	1.67312	0.04181	0.05334	0.23739	0.03674
9.23456	1.75436	0.05069	0.06495	0.20817	0.04486
9.26524	1.82709	0.05682	0.07614	0.18234	0.05277
9.29592	1.88704	0.05962	0.08638	0.16301	0.05957
9.3266	1.93022	0.05908	0.09534	0.15223	0.06462
9.35728	1.95332	0.0553	0.10281	0.15065	0.06754
9.38796	1.9539	0.04844	0.10869	0.15762	0.06817
9.41864	1.93057	0.03871	0.113	0.17187	0.0666
9.44932	1.88303	0.02667	0.11587	0.19177	0.06314
9.48	1.81203	0.01522	0.11749	0.21533	0.05829
9.51068	1.71935	0.01869	0.11814	0.2402	0.05281
9.54136	1.60766	0.037	0.11811	0.26391	0.04757
9.57204	1.48045	0.05974	0.11767	0.28414	0.0435
9.60272	1.34187	0.08451	0.11707	0.29911	0.04126
9.6334	1.19667	0.11018	0.1164	0.3078	0.04091
9.66408	1.05005	0.13571	0.11569	0.31018	0.04186
9.69476	0.90764	0.16003	0.11481	0.30709	0.04324
9.72544	0.77535	0.18205	0.11354	0.30016	0.04432
9.75612	0.65919	0.20068	0.11162	0.2913	0.04466
9.7868	0.56456	0.21493	0.1088	0.28215	0.04414
9.81748	0.49489	0.22392	0.10485	0.27346	0.04288
9.84816	0.44951	0.22697	0.09968	0.26479	0.04115
9.87884	0.42268	0.22362	0.09327	0.2546	0.03927
9.90952	0.40549	0.21368	0.08581	0.24087	0.03747
9.9402	0.38934	0.19726	0.07761	0.22174	0.03577
9.97088	0.36864	0.17475	0.06921	0.19601	0.03402

[truncated: 14 more sheets: Figure 2c, Figure 2d, Figure 3a, Figure 3b, Figure 3c, Figure 3d, Figure 3e, Figure 3f, Figure 4a, Figure 4b, Figure 4c, Figure 5a, Figure 5b, Figure 5c]
